# Supplementary material for: Quantitative analysis of correlation between AT and GC biases among bacterial genomes
Source: PLoS One. 2017 Feb 3;12(2):e0171408. doi: 10.1371/journal.pone.0171408 (PMC5291525; doi:10.1371/journal.pone.0171408)
Supplement: S1 Table — The table collects information of all bacterial genomes in this study, including ZCC indexes and DNA polymerase distributions. Many other genomic properties, like RY-MK Correlation indexes, aerobism and genome lengths have also been listed in the S1 Table. Updated information is also available at the website: http://tubic.tju.edu.cn/zcc/. (XLSX) [file pone.0171408.s001.xlsx]

## Sheet: Sheet1
RefSeq	Phylum	Taxonomy	ZCC index	GC Content	Genome Length	Polymerase Group	RY-MK Correlation	Aerobism	Polymerase Combination	Comments
NC_000117	Chlamydiae	Bacteria,Chlamydiae,Chlamydiales,Chlamydiaceae,Chlamydia.	-0.920381	0.41305	1042519	DE	-0.973201	Aerobe	E1
NC_000853	Thermotogae	Bacteria,Thermotogae,Thermotogales,Thermotogaceae,Thermotoga.	0.73759	0.4616	1860725		-0.910684
NC_000907	Proteobacteria	Bacteria,Proteobacteria,Gammaproteobacteria,Pasteurellales,Pasteurellaceae,Haemophilus.	-0.791444	0.38155	1830138	DE	-0.741918	Anaerobe	E1
NC_000908	Firmicutes	Bacteria,Firmicutes,Mollicutes,Mycoplasmataceae,Mycoplasma.	0.68645	0.3166	580076	PC	0.804681	Anaerobe	PC+E3	Outlier
NC_000911	Cyanobacteria	Bacteria,Cyanobacteria,Chroococcales,Synechocystis.	-0.738153	0.47805	3573470	DE	0.457425	Aerobe	E1
NC_000912	Firmicutes	Bacteria,Firmicutes,Mollicutes,Mycoplasmataceae,Mycoplasma.	0.830889	0.4	816394	PC	0.974638	Aerobe	PC+E3
NC_000913	Proteobacteria	Bacteria,Proteobacteria,Gammaproteobacteria,Enterobacteriales,Enterobacteriaceae,Escherichia.	-0.891466	0.5079	4639675		-0.988817
NC_000915	Proteobacteria	Bacteria,Proteobacteria,Epsilonproteobacteria,Campylobacterales,Helicobacteraceae,Helicobacter.	0.768367	0.3888	1667867	DE	-0.82254		E1	Outlier
NC_000918	Aquificae	Bacteria,Aquificae,Aquificales,Aquificaceae,Aquifex.	0.677641	0.43585	1551335	DE	0.796376		E1
NC_000919	Spirochaetes	Bacteria,Spirochaetes,Spirochaetales,Spirochaetaceae,Treponema.	-0.990515	0.52775	1138011		-0.98168
NC_000921	Proteobacteria	Bacteria,Proteobacteria,Epsilonproteobacteria,Campylobacterales,Helicobacteraceae,Helicobacter.	0.49988	0.3918	1643831		-0.908064			Outlier
NC_000922	Chlamydiae	Bacteria,Chlamydiae,Chlamydiales,Chlamydiaceae,Chlamydophila.	-0.962065	0.4058	1230230		-0.933437
NC_000962	Actinobacteria	Bacteria,Actinobacteria,Actinobacteridae,Actinomycetales,Corynebacterineae,Mycobacteriaceae,Mycobacterium,Mycobacteriumtuberculosiscomplex.	-0.985163	0.65615	4411532	DE	-0.983251	Obligate aerobe	E1+E2
NC_000963	Proteobacteria	Bacteria,Proteobacteria,Alphaproteobacteria,Rickettsiales,Rickettsiaceae,Rickettsieae,Rickettsia,typhusgroup.	-0.830009	0.29005	1111523		-0.845814
NC_000964	Firmicutes	Bacteria,Firmicutes,Bacillales,Bacillaceae,Bacillus.	0.990207	0.43545	4214630	PC	-0.917186	Aerobe	PC+E3+EX
NC_001263	Deinococcus-Thermus	Bacteria,Deinococcus-Thermus,Deinococci,Deinococcales,Deinococcaceae,Deinococcus.	-0.42042	0.66995	2648638	DE	0.698398	Aerobe	E1	Outlier
NC_001264	Deinococcus-Thermus	Bacteria,Deinococcus-Thermus,Deinococci,Deinococcales,Deinococcaceae,Deinococcus.	0.297284	0.67025	412348		0.430247			Outlier
NC_001318	Spirochaetes	Bacteria,Spirochaetes,Spirochaetales,Spirochaetaceae,Borrelia,Borreliaburgdorferigroup.	-0.973153	0.286	910724		0.830711
NC_002162	Firmicutes	Bacteria,Firmicutes,Mollicutes,Mycoplasmataceae,Ureaplasma.	0.881331	0.25405	751719		0.42328
NC_002163	Proteobacteria	Bacteria,Proteobacteria,Epsilonproteobacteria,Campylobacterales,Campylobacteraceae,Campylobacter.	-0.448958	0.30555	1641481	DE	-0.950593	Aerobe	E1
NC_002179	Chlamydiae	Bacteria,Chlamydiae,Chlamydiales,Chlamydiaceae,Chlamydophila.	-0.817879	0.4058	1229853		-0.79839			Outlier
NC_002488	Proteobacteria	Bacteria,Proteobacteria,Gammaproteobacteria,Xanthomonadales,Xanthomonadaceae,Xylella.	-0.995926	0.526	2679306		-0.851743
NC_002491	Chlamydiae	Bacteria,Chlamydiae,Chlamydiales,Chlamydiaceae,Chlamydophila.	-0.96115	0.40585	1226565	DE	-0.932753	Aerobe	E1
NC_002505	Proteobacteria	Bacteria,Proteobacteria,Gammaproteobacteria,Vibrionales,Vibrionaceae,Vibrio.	-0.763082	0.4771	2961149		-0.86059
NC_002506	Proteobacteria	Bacteria,Proteobacteria,Gammaproteobacteria,Vibrionales,Vibrionaceae,Vibrio.	-0.963983	0.4687	1072315		-0.967048
NC_002516	Proteobacteria	Bacteria,Proteobacteria,Gammaproteobacteria,Pseudomonadales,Pseudomonadaceae,Pseudomonas.	-0.991043	0.66545	6264403	DE	-0.991547	Facultative	E1+E2
NC_002528	Proteobacteria	Bacteria,Proteobacteria,Gammaproteobacteria,Enterobacteriales,Enterobacteriaceae,Buchnera.	-0.660821	0.263	640681	DE	0.858728	Aerobe	E1
NC_002570	Firmicutes	Bacteria,Firmicutes,Bacillales,Bacillaceae,Bacillus.	0.986767	0.43675	4202352	PC	-0.986932	Aerobe	PC+E3
NC_002620	Chlamydiae	Bacteria,Chlamydiae,Chlamydiales,Chlamydiaceae,Chlamydia.	-0.977764	0.4034	1072950		-0.993363
NC_002655	Proteobacteria	Bacteria,Proteobacteria,Gammaproteobacteria,Enterobacteriales,Enterobacteriaceae,Escherichia.	-0.738176	0.50465	5528445		-0.977862
NC_002662	Firmicutes	Bacteria,Firmicutes,Lactobacillales,Streptococcaceae,Lactococcus.	0.990827	0.3535	2365589	PC	-0.953504	Facultative	PC+E3
NC_002663	Proteobacteria	Bacteria,Proteobacteria,Gammaproteobacteria,Pasteurellales,Pasteurellaceae,Pasteurella.	-0.784154	0.40365	2257487		-0.906861
NC_002677	Actinobacteria	Bacteria,Actinobacteria,Actinobacteridae,Actinomycetales,Corynebacterineae,Mycobacteriaceae,Mycobacterium.	-0.996574	0.5779	3268203		-0.902487
NC_002678	Proteobacteria	Bacteria,Proteobacteria,Alphaproteobacteria,Rhizobiales,Phyllobacteriaceae,Mesorhizobium.	-0.474583	0.6261	7036071		-0.941747
NC_002695	Proteobacteria	Bacteria,Proteobacteria,Gammaproteobacteria,Enterobacteriales,Enterobacteriaceae,Escherichia.	-0.626752	0.50525	5498450		-0.965968
NC_002696	Proteobacteria	Bacteria,Proteobacteria,Alphaproteobacteria,Caulobacterales,Caulobacteraceae,Caulobacter.	-0.927758	0.67215	4016947	DE	-0.907132	Aerobe	E1+E2
NC_002737	Firmicutes	Bacteria,Firmicutes,Lactobacillales,Streptococcaceae,Streptococcus.	0.938744	0.38515	1852441		-0.951382
NC_002745	Firmicutes	Bacteria,Firmicutes,Bacillales,Staphylococcus.	0.964029	0.32845	2814816	PC	-0.336985	Aerobe	PC+E3
NC_002755	Actinobacteria	Bacteria,Actinobacteria,Actinobacteridae,Actinomycetales,Corynebacterineae,Mycobacteriaceae,Mycobacterium,Mycobacteriumtuberculosiscomplex.	-0.983603	0.65615	4403837		-0.982791
NC_002758	Firmicutes	Bacteria,Firmicutes,Bacillales,Staphylococcus.	0.974419	0.3287	2878529		-0.345999
NC_002771	Firmicutes	Bacteria,Firmicutes,Mollicutes,Mycoplasmataceae,Mycoplasma.	0.740079	0.2663	963879	PC	0.916669	Aerobe	PC+E3
NC_002927	Proteobacteria	Bacteria,Proteobacteria,Betaproteobacteria,Burkholderiales,Alcaligenaceae,Bordetella.	-0.976984	0.68075	5339179	DE	-0.98671		E1+E2
NC_002928	Proteobacteria	Bacteria,Proteobacteria,Betaproteobacteria,Burkholderiales,Alcaligenaceae,Bordetella.	-0.96702	0.68075	4773551		-0.987218
NC_002929	Proteobacteria	Bacteria,Proteobacteria,Betaproteobacteria,Burkholderiales,Alcaligenaceae,Bordetella.	-0.944603	0.67695	4086189		-0.987551
NC_002932	Chlorobi	Bacteria,Chlorobi,Chlorobia,Chlorobiales,Chlorobiaceae,Chlorobaculum.	-0.993836	0.56535	2154946	DE	-0.620324		E1
NC_002935	Actinobacteria	Bacteria,Actinobacteria,Actinobacteridae,Actinomycetales,Corynebacterineae,Corynebacteriaceae,Corynebacterium.	-0.736112	0.5349	2488635		-0.907066
NC_002936	Chloroflexi	Bacteria,Chloroflexi,Dehalococcoidetes,Dehalococcoides.	-0.933895	0.48835	1469720		0.040559
NC_002937	Proteobacteria	Bacteria,Proteobacteria,Deltaproteobacteria,Desulfovibrionales,Desulfovibrionaceae,Desulfovibrio.	-0.987099	0.63145	3570858	DE	-0.972533	Anaerobe	E1
NC_002939	Proteobacteria	Bacteria,Proteobacteria,Deltaproteobacteria,Desulfuromonadales,Geobacteraceae,Geobacter.	-0.958556	0.6094	3814139	DE	-0.814901	Facultative	E1
NC_002940	Proteobacteria	Bacteria,Proteobacteria,Gammaproteobacteria,Pasteurellales,Pasteurellaceae,Haemophilus.	-0.888271	0.3814	1698955		-0.855247
NC_002944	Actinobacteria	Bacteria,Actinobacteria,Actinobacteridae,Actinomycetales,Corynebacterineae,Mycobacteriaceae,Mycobacterium,Mycobacteriumaviumcomplex(MAC).	0.008178	0.69275	4829781		-0.921301
NC_002945	Actinobacteria	Bacteria,Actinobacteria,Actinobacteridae,Actinomycetales,Corynebacterineae,Mycobacteriaceae,Mycobacterium,Mycobacteriumtuberculosiscomplex.	-0.983143	0.6563	4345492		-0.982228
NC_002946	Proteobacteria	Bacteria,Proteobacteria,Betaproteobacteria,Neisseriales,Neisseriaceae,Neisseria.	-0.928068	0.52705	2153922		-0.972506
NC_002947	Proteobacteria	Bacteria,Proteobacteria,Gammaproteobacteria,Pseudomonadales,Pseudomonadaceae,Pseudomonas.	-0.988042	0.61495	6181863	DE	-0.983644	Facultative	E1+E2
NC_002950	Bacteroidetes	Bacteria,Bacteroidetes,Bacteroidetes(class),Bacteroidales,Porphyromonadaceae,Porphyromonas.	-0.758648	0.48355	2343476		-0.518988
NC_002951	Firmicutes	Bacteria,Firmicutes,Bacillales,Staphylococcus.	0.972791	0.32815	2809422		-0.456352
NC_002952	Firmicutes	Bacteria,Firmicutes,Bacillales,Staphylococcus.	0.950934	0.3281	2902619		-0.248901
NC_002953	Firmicutes	Bacteria,Firmicutes,Bacillales,Staphylococcus.	0.976639	0.3285	2799802		-0.449583
NC_002967	Spirochaetes	Bacteria,Spirochaetes,Spirochaetales,Spirochaetaceae,Treponema.	-0.546075	0.3787	2843201	DE	-0.175996	Aerobe	E1
NC_002971	Proteobacteria	Bacteria,Proteobacteria,Gammaproteobacteria,Legionellales,Coxiellaceae,Coxiella.	-0.441316	0.42665	1995281	DE	-0.974374	Aerobe	E1
NC_002973	Firmicutes	Bacteria,Firmicutes,Bacillales,Listeriaceae,Listeria.	0.983228	0.3803	2905187		0.077975
NC_002976	Firmicutes	Bacteria,Firmicutes,Bacillales,Staphylococcus.	0.902155	0.3221	2616530	PC	0.353547	Facultative	PC+E3+EX
NC_002977	Proteobacteria	Bacteria,Proteobacteria,Gammaproteobacteria,Methylococcales,Methylococcaceae,Methylococcus.	-0.993781	0.63595	3304561	DE	-0.993136	Aerobe	E1+E2
NC_002978	Proteobacteria	Bacteria,Proteobacteria,Alphaproteobacteria,Rickettsiales,Rickettsiaceae,Wolbachieae,Wolbachia.	0.954536	0.3525	1267782		-0.019669			Outlier
NC_003028	Firmicutes	Bacteria,Firmicutes,Lactobacillales,Streptococcaceae,Streptococcus.	0.748578	0.397	2160837		-0.950811
NC_003030	Firmicutes	Bacteria,Firmicutes,Clostridia,Clostridiales,Clostridiaceae,Clostridium.	0.999255	0.30925	3940880	PC	-0.98811		PC+E1+EX
NC_003047	Proteobacteria	Bacteria,Proteobacteria,Alphaproteobacteria,Rhizobiales,Rhizobiaceae,Sinorhizobium.	-0.838173	0.6274	3654135		-0.952814
NC_003062	Proteobacteria	Bacteria,Proteobacteria,Alphaproteobacteria,Rhizobiales,Rhizobiaceae,Agrobacterium.	-0.970616	0.59375	2841581		-0.91976
NC_003063	Proteobacteria	Bacteria,Proteobacteria,Alphaproteobacteria,Rhizobiales,Rhizobiaceae,Agrobacterium.	-0.8972	0.59275	2074782		-0.622554
NC_003098	Firmicutes	Bacteria,Firmicutes,Lactobacillales,Streptococcaceae,Streptococcus.	0.880655	0.3972	2038615		-0.983045
NC_003103	Proteobacteria	Bacteria,Proteobacteria,Alphaproteobacteria,Rickettsiales,Rickettsiaceae,Rickettsieae,Rickettsia,spottedfevergroup.	0.450463	0.3244	1268755		-0.873138			Outlier
NC_003112	Proteobacteria	Bacteria,Proteobacteria,Betaproteobacteria,Neisseriales,Neisseriaceae,Neisseria.	-0.973489	0.5153	2272360		-0.981411
NC_003116	Proteobacteria	Bacteria,Proteobacteria,Betaproteobacteria,Neisseriales,Neisseriaceae,Neisseria.	-0.965256	0.5181	2184406	DE	-0.955004	Anaerobe	E1
NC_003143	Proteobacteria	Bacteria,Proteobacteria,Gammaproteobacteria,Enterobacteriales,Enterobacteriaceae,Yersinia.	-0.862854	0.4765	4653728		-0.927935
NC_003155	Actinobacteria	Bacteria,Actinobacteria,Actinobacteridae,Actinomycetales,Streptomycineae,Streptomycetaceae,Streptomyces.	-0.215755	0.70715	9025608	DE	-0.443097	Anaerobe	E1+E2
NC_003197	Proteobacteria	Bacteria,Proteobacteria,Gammaproteobacteria,Enterobacteriales,Enterobacteriaceae,Salmonella.	-0.933491	0.52215	4857432		-0.99002
NC_003198	Proteobacteria	Bacteria,Proteobacteria,Gammaproteobacteria,Enterobacteriales,Enterobacteriaceae,Salmonella.	-0.934566	0.52095	4809037		-0.992725
NC_003210	Firmicutes	Bacteria,Firmicutes,Bacillales,Listeriaceae,Listeria.	0.991382	0.3797	2944528	PC	-0.004833	Anaerobe	PC+E3
NC_003212	Firmicutes	Bacteria,Firmicutes,Bacillales,Listeriaceae,Listeria.	0.993921	0.3743	3011208		0.714458
NC_003228	Bacteroidetes	Bacteria,Bacteroidetes,Bacteroidetes(class),Bacteroidales,Bacteroidaceae,Bacteroides.	-0.967424	0.432	5205140		-0.77256
NC_003272	Cyanobacteria	Bacteria,Cyanobacteria,Nostocales,Nostocaceae,Nostoc.	-0.474734	0.4133	6413771	DE	-0.049097	Anaerobe	E1
NC_003295	Proteobacteria	Bacteria,Proteobacteria,Betaproteobacteria,Burkholderiales,Burkholderiaceae,Ralstonia.	-0.784232	0.6701	3716413		-0.964309
NC_003317	Proteobacteria	Bacteria,Proteobacteria,Alphaproteobacteria,Rhizobiales,Brucellaceae,Brucella.	-0.991541	0.5715	2117144	DE	-0.983598	Aerobe	E1+E2
NC_003318	Proteobacteria	Bacteria,Proteobacteria,Alphaproteobacteria,Rhizobiales,Brucellaceae,Brucella.	-0.950446	0.5736	1177787		-0.875875
NC_003361	Chlamydiae	Bacteria,Chlamydiae,Chlamydiales,Chlamydiaceae,Chlamydophila.	-0.973354	0.39205	1173390		-0.950378
NC_003366	Firmicutes	Bacteria,Firmicutes,Clostridia,Clostridiales,Clostridiaceae,Clostridium.	0.989236	0.28525	3031430		-0.167828
NC_003450	Actinobacteria	Bacteria,Actinobacteria,Actinobacteridae,Actinomycetales,Corynebacterineae,Corynebacteriaceae,Corynebacterium.	-0.937739	0.53825	3309401		-0.994104
NC_003454	Fusobacteria	Bacteria,Fusobacteria,Fusobacterales,Fusobacteriaceae,Fusobacterium.	0.988486	0.27425	2174500		0.896348
NC_003485	Firmicutes	Bacteria,Firmicutes,Lactobacillales,Streptococcaceae,Streptococcus.	0.916562	0.3855	1895017	PC	-0.912852	Anaerobe	PC+E3
NC_003869	Firmicutes	Bacteria,Firmicutes,Clostridia,Thermoanaerobacteriales,Thermoanaerobacteriaceae,Thermoanaerobacter.	0.996666	0.37575	2689445		-0.982883
NC_003888	Actinobacteria	Bacteria,Actinobacteria,Actinobacteridae,Actinomycetales,Streptomycineae,Streptomycetaceae,Streptomyces.	-0.947877	0.7189	8667507	DE	-0.971368	Aerobe	E1+E1+E2
NC_003902	Proteobacteria	Bacteria,Proteobacteria,Gammaproteobacteria,Xanthomonadales,Xanthomonadaceae,Xanthomonas.	-0.863864	0.6506	5076188	DE	-0.896839		E1+E2
NC_003909	Firmicutes	Bacteria,Firmicutes,Bacillales,Bacillaceae,Bacillus,Bacilluscereusgroup.	0.997502	0.3558	5224283	PC	-0.993189	Anaerobe	PC+E3
NC_003910	Proteobacteria	Bacteria,Proteobacteria,Gammaproteobacteria,Alteromonadales,Colwelliaceae,Colwellia.	-0.96721	0.38005	5373180	DE	-0.988272		E1
NC_003911	Proteobacteria	Bacteria,Proteobacteria,Alphaproteobacteria,Rhodobacterales,Rhodobacteraceae,Silicibacter.	-0.852278	0.6422	4109442	DE	-0.964918	Anaerobe	E1+E2
NC_003912	Proteobacteria	Bacteria,Proteobacteria,Epsilonproteobacteria,Campylobacterales,Campylobacteraceae,Campylobacter.	0.240362	0.3031	1777831		-0.944064
NC_003919	Proteobacteria	Bacteria,Proteobacteria,Gammaproteobacteria,Xanthomonadales,Xanthomonadaceae,Xanthomonas.	-0.990928	0.64775	5175554	DE	-0.992663	Anaerobe	E1+E2
NC_003923	Firmicutes	Bacteria,Firmicutes,Bacillales,Staphylococcus.	0.955806	0.3283	2820462		-0.228219
NC_003997	Firmicutes	Bacteria,Firmicutes,Bacillales,Bacillaceae,Bacillus,Bacilluscereusgroup.	0.994831	0.3537	5227293		-0.986097
NC_004061	Proteobacteria	Bacteria,Proteobacteria,Gammaproteobacteria,Enterobacteriales,Enterobacteriaceae,Buchnera.	-0.564696	0.2533	641454	DE	0.882699	Facultative	E1
NC_004070	Firmicutes	Bacteria,Firmicutes,Lactobacillales,Streptococcaceae,Streptococcus.	0.864104	0.3859	1900521		-0.791514
NC_004088	Proteobacteria	Bacteria,Proteobacteria,Gammaproteobacteria,Enterobacteriales,Enterobacteriaceae,Yersinia.	-0.952177	0.4764	4600755		-0.938828
NC_004113	Cyanobacteria	Bacteria,Cyanobacteria,Chroococcales,Thermosynechococcus.	0.393955	0.53915	2593857	DE	0.223099	Anaerobe	E1
NC_004116	Firmicutes	Bacteria,Firmicutes,Lactobacillales,Streptococcaceae,Streptococcus.	0.929959	0.35675	2160267		-0.969745
NC_004129	Proteobacteria	Bacteria,Proteobacteria,Gammaproteobacteria,Pseudomonadales,Pseudomonadaceae,Pseudomonas.	-0.987004	0.6331	7074893		-0.971693
NC_004193	Firmicutes	Bacteria,Firmicutes,Bacillales,Bacillaceae,Oceanobacillus.	0.981518	0.3569	3630528	PC	-0.916497	Aerobe	PC+E3
NC_004307	Actinobacteria	Bacteria,Actinobacteria,Actinobacteridae,Bifidobacteriales,Bifidobacteriaceae,Bifidobacterium.	-0.459922	0.6012	2256640		0.636459
NC_004310	Proteobacteria	Bacteria,Proteobacteria,Alphaproteobacteria,Rhizobiales,Brucellaceae,Brucella.	-0.990521	0.57205	2107794		-0.982163
NC_004311	Proteobacteria	Bacteria,Proteobacteria,Alphaproteobacteria,Rhizobiales,Brucellaceae,Brucella.	-0.950865	0.5733	1207381		-0.830314
NC_004337	Proteobacteria	Bacteria,Proteobacteria,Gammaproteobacteria,Enterobacteriales,Enterobacteriaceae,Shigella.	-0.892549	0.5089	4607203		-0.968343
NC_004342	Spirochaetes	Bacteria,Spirochaetes,Spirochaetales,Leptospiraceae,Leptospira.	-0.939551	0.35015	4332241		-0.938746
NC_004343	Spirochaetes	Bacteria,Spirochaetes,Spirochaetales,Leptospiraceae,Leptospira.	-0.508634	0.35145	358943		-0.089697			Outlier
NC_004344	Proteobacteria	Bacteria,Proteobacteria,Gammaproteobacteria,Enterobacteriales,Enterobacteriaceae,Wigglesworthia.	0.942021	0.2265	697724	DE	0.895724	Microaerophilic	E1	Outlier
NC_004347	Proteobacteria	Bacteria,Proteobacteria,Gammaproteobacteria,Alteromonadales,Shewanellaceae,Shewanella.	-0.9945	0.45965	4969803	DE	-0.955917	Facultative	E1
NC_004350	Firmicutes	Bacteria,Firmicutes,Lactobacillales,Streptococcaceae,Streptococcus.	-0.161262	0.36835	2030921	PC	-0.917174	Aerobe	PC+E3	Outlier
NC_004368	Firmicutes	Bacteria,Firmicutes,Lactobacillales,Streptococcaceae,Streptococcus.	0.91207	0.3566	2211485	PC	-0.949066	Aerobe	PC+E3
NC_004369	Actinobacteria	Bacteria,Actinobacteria,Actinobacteridae,Actinomycetales,Corynebacterineae,Corynebacteriaceae,Corynebacterium.	-0.322156	0.6315	3147090	DE	-0.969353	Aerobe	E1+E2
NC_004431	Proteobacteria	Bacteria,Proteobacteria,Gammaproteobacteria,Enterobacteriales,Enterobacteriaceae,Escherichia.	-0.788521	0.50475	5231428		-0.962159
NC_004432	Firmicutes	Bacteria,Firmicutes,Mollicutes,Mycoplasmataceae,Mycoplasma.	0.97658	0.2571	1358633	PC	0.884272	Aerobe	PC+E3
NC_004459	Proteobacteria	Bacteria,Proteobacteria,Gammaproteobacteria,Vibrionales,Vibrionaceae,Vibrio.	-0.920197	0.4645	3281945	DE	-0.948959	Aerobe	E1+E2
NC_004460	Proteobacteria	Bacteria,Proteobacteria,Gammaproteobacteria,Vibrionales,Vibrionaceae,Vibrio.	-0.808045	0.47115	1844853		-0.960613
NC_004461	Firmicutes	Bacteria,Firmicutes,Bacillales,Staphylococcus.	0.862106	0.321	2499279	PC	0.251501	Aerobe	PC+E3
NC_004463	Proteobacteria	Bacteria,Proteobacteria,Alphaproteobacteria,Rhizobiales,Bradyrhizobiaceae,Bradyrhizobium.	-0.955748	0.64055	9105828		-0.817491
NC_004545	Proteobacteria	Bacteria,Proteobacteria,Gammaproteobacteria,Enterobacteriales,Enterobacteriaceae,Buchnera.	-0.984793	0.2531	615980	DE	0.894718	Obligate anaerobe	E1
NC_004547	Proteobacteria	Bacteria,Proteobacteria,Gammaproteobacteria,Enterobacteriales,Enterobacteriaceae,Pectobacterium.	-0.970092	0.5097	5064019		-0.972436
NC_004551	Actinobacteria	Bacteria,Actinobacteria,Actinobacteridae,Actinomycetales,Micrococcineae,Cellulomonadaceae,Tropheryma.	-0.802514	0.46315	925938		0.929752
NC_004552	Chlamydiae	Bacteria,Chlamydiae,Chlamydiales,Chlamydiaceae,Chlamydophila.	-0.966173	0.3986	1144377	DE	-0.9635	Facultative	E1
NC_004556	Proteobacteria	Bacteria,Proteobacteria,Gammaproteobacteria,Xanthomonadales,Xanthomonadaceae,Xylella.	-0.989775	0.51695	2519802		-0.496467
NC_004557	Firmicutes	Bacteria,Firmicutes,Clostridia,Clostridiales,Clostridiaceae,Clostridium.	0.999405	0.2874	2799251	PC	0.99302		PC+E1
NC_004567	Firmicutes	Bacteria,Firmicutes,Lactobacillales,Lactobacillaceae,Lactobacillus.	-0.277528	0.44465	3308274		-0.991051			Outlier
NC_004572	Actinobacteria	Bacteria,Actinobacteria,Actinobacteridae,Actinomycetales,Micrococcineae,Cellulomonadaceae,Tropheryma.	-0.838706	0.4632	927303	DE	0.921631	Facultative	E1
NC_004578	Proteobacteria	Bacteria,Proteobacteria,Gammaproteobacteria,Pseudomonadales,Pseudomonadaceae,Pseudomonas.	-0.98739	0.584	6397126		-0.902737
NC_004603	Proteobacteria	Bacteria,Proteobacteria,Gammaproteobacteria,Vibrionales,Vibrionaceae,Vibrio.	-0.825636	0.4539	3288558	DE	-0.927814	Aerobe	E1+E2
NC_004605	Proteobacteria	Bacteria,Proteobacteria,Gammaproteobacteria,Vibrionales,Vibrionaceae,Vibrio.	-0.52358	0.4535	1877212		-0.839617
NC_004606	Firmicutes	Bacteria,Firmicutes,Lactobacillales,Streptococcaceae,Streptococcus.	0.915795	0.38525	1894275		-0.88309
NC_004631	Proteobacteria	Bacteria,Proteobacteria,Gammaproteobacteria,Enterobacteriales,Enterobacteriaceae,Salmonella.	-0.928605	0.5206	4791961		-0.992273
NC_004663	Bacteroidetes	Bacteria,Bacteroidetes,Bacteroidetes(class),Bacteroidales,Bacteroidaceae,Bacteroides.	-0.970851	0.42785	6260361	DE	-0.936417	Aerobe	E1
NC_004668	Firmicutes	Bacteria,Firmicutes,Lactobacillales,Enterococcaceae,Enterococcus.	0.996874	0.3752	3218031	PC	-0.841469	Facultative	PC+E3
NC_004722	Firmicutes	Bacteria,Firmicutes,Bacillales,Bacillaceae,Bacillus,Bacilluscereusgroup.	0.996079	0.3528	5411809	PC	-0.988268	Facultative	PC+E3
NC_004741	Proteobacteria	Bacteria,Proteobacteria,Gammaproteobacteria,Enterobacteriales,Enterobacteriaceae,Shigella.	-0.842742	0.50905	4599354		-0.970587
NC_004757	Proteobacteria	Bacteria,Proteobacteria,Betaproteobacteria,Nitrosomonadales,Nitrosomonadaceae,Nitrosomonas.	-0.994847	0.5064	2812094	DE	-0.993581	Facultative	E1
NC_004829	Firmicutes	Bacteria,Firmicutes,Mollicutes,Mycoplasmataceae,Mycoplasma.	0.905086	0.31465	996422		0.96565
NC_004842	Proteobacteria	Bacteria,Proteobacteria,Alphaproteobacteria,Rickettsiales,Anaplasmataceae,Anaplasma.	-0.893349	0.4977	1197687		-0.47148
NC_004917	Proteobacteria	Bacteria,Proteobacteria,Epsilonproteobacteria,Campylobacterales,Helicobacteraceae,Helicobacter.	-0.620603	0.3593	1799146	DE	-0.793683	Facultative	E1
NC_005027	Planctomycetes	Bacteria,Planctomycetes,Planctomycetacia,Planctomycetales,Planctomycetaceae,Rhodopirellula.	-0.997183	0.55405	7145576		-0.992374
NC_005042	Cyanobacteria	Bacteria,Cyanobacteria,Prochlorales,Prochlorococcaceae,Prochlorococcus.	-0.934068	0.3646	1751080		0.93289
NC_005043	Chlamydiae	Bacteria,Chlamydiae,Chlamydiales,Chlamydiaceae,Chlamydophila.	-0.963905	0.40585	1225935		-0.936387
NC_005061	Proteobacteria	Bacteria,Proteobacteria,Gammaproteobacteria,Enterobacteriales,Enterobacteriaceae,antendosymbionts,CandidatusBlochmannia.	-0.74597	0.2738	705557	DE	-0.662455	Facultative	E1
NC_005070	Cyanobacteria	Bacteria,Cyanobacteria,Chroococcales,Synechococcus.	-0.977035	0.59415	2434428	DE	0.799507		E1
NC_005071	Cyanobacteria	Bacteria,Cyanobacteria,Prochlorales,Prochlorococcaceae,Prochlorococcus.	-0.995917	0.50605	2410873	DE	0.935482	Facultative	E1
NC_005072	Cyanobacteria	Bacteria,Cyanobacteria,Prochlorales,Prochlorococcaceae,Prochlorococcus.	-0.599498	0.30825	1657990		0.710252
NC_005085	Proteobacteria	Bacteria,Proteobacteria,Betaproteobacteria,Neisseriales,Neisseriaceae,Chromobacterium.	-0.955995	0.6483	4751080	DE	-0.974957	Facultative	E1
NC_005090	Proteobacteria	Bacteria,Proteobacteria,Epsilonproteobacteria,Campylobacterales,Helicobacteraceae,Wolinella.	-0.914287	0.4849	2110355	DE	-0.977339	Facultative	E1
NC_005125	Cyanobacteria	Bacteria,Cyanobacteria,Gloeobacteria,Gloeobacterales,Gloeobacter.	-0.010037	0.61995	4659019	DE	0.387167	Aerobe	E1
NC_005126	Proteobacteria	Bacteria,Proteobacteria,Gammaproteobacteria,Enterobacteriales,Enterobacteriaceae,Photorhabdus.	-0.945735	0.4284	5688987		-0.926176
NC_005139	Proteobacteria	Bacteria,Proteobacteria,Gammaproteobacteria,Vibrionales,Vibrionaceae,Vibrio.	-0.800096	0.4641	3354505		-0.921599
NC_005140	Proteobacteria	Bacteria,Proteobacteria,Gammaproteobacteria,Vibrionales,Vibrionaceae,Vibrio.	-0.372701	0.4721	1857073		-0.826765
NC_005295	Proteobacteria	Bacteria,Proteobacteria,Alphaproteobacteria,Rickettsiales,Anaplasmataceae,Ehrlichia.	-0.984427	0.2748	1516355		-0.337888
NC_005296	Proteobacteria	Bacteria,Proteobacteria,Alphaproteobacteria,Rhizobiales,Bradyrhizobiaceae,Rhodopseudomonas.	-0.977209	0.65035	5459213	DE	-0.953357	Facultative	E1+E2
NC_005303	Tenericutes	Bacteria,Tenericutes,Mollicutes,Acholeplasmatales,Acholeplasmataceae,CandidatusPhytoplasma,CandidatusPhytoplasmaasteris.	-0.738409	0.26725	853092		0.891637			Outlier
NC_005362	Firmicutes	Bacteria,Firmicutes,Lactobacillales,Lactobacillaceae,Lactobacillus.	0.992324	0.34615	1992676		-0.9794
NC_005363	Proteobacteria	Bacteria,Proteobacteria,Deltaproteobacteria,Bdellovibrionales,Bdellovibrionaceae,Bdellovibrio.	-0.979746	0.50645	3782950	DE	-0.985765	Facultative	E1+E2
NC_005364	Firmicutes	Bacteria,Firmicutes,Mollicutes,Mycoplasmataceae,Mycoplasma.	0.972744	0.23965	1211703		0.961136
NC_005773	Proteobacteria	Bacteria,Proteobacteria,Gammaproteobacteria,Pseudomonadales,Pseudomonadaceae,Pseudomonas.	-0.992618	0.58005	5928787		-0.838032
NC_005810	Proteobacteria	Bacteria,Proteobacteria,Gammaproteobacteria,Enterobacteriales,Enterobacteriaceae,Yersinia.	-0.947971	0.4765	4595065		-0.922944
NC_005823	Spirochaetes	Bacteria,Spirochaetes,Spirochaetales,Leptospiraceae,Leptospira.	-0.964269	0.3505	4277185		-0.963198
NC_005824	Spirochaetes	Bacteria,Spirochaetes,Spirochaetales,Leptospiraceae,Leptospira.	-0.51565	0.34975	350181		-0.00903
NC_005835	Deinococcus-Thermus	Bacteria,Deinococcus-Thermus,Deinococci,Thermales,Thermaceae,Thermus.	-0.859921	0.6944	1894877	DE	-0.564154	Facultative	E1
NC_005861	Chlamydiae	Bacteria,Chlamydiae,Chlamydiales,Parachlamydiaceae,CandidatusProtochlamydia.	-0.822897	0.34725	2414465	DE	-0.96247	Facultative	E1	Outlier
NC_005945	Firmicutes	Bacteria,Firmicutes,Bacillales,Bacillaceae,Bacillus,Bacilluscereusgroup.	0.99473	0.3537	5228663		-0.985755
NC_005955	Proteobacteria	Bacteria,Proteobacteria,Alphaproteobacteria,Rhizobiales,Bartonellaceae,Bartonella.	-0.995229	0.38765	1581384	DE	-0.976524		E1
NC_005956	Proteobacteria	Bacteria,Proteobacteria,Alphaproteobacteria,Rhizobiales,Bartonellaceae,Bartonella.	-0.954455	0.3823	1931047		-0.773866
NC_005957	Firmicutes	Bacteria,Firmicutes,Bacillales,Bacillaceae,Bacillus,Bacilluscereusgroup.	0.993864	0.354	5237682		-0.984111
NC_005966	Proteobacteria	Bacteria,Proteobacteria,Gammaproteobacteria,Pseudomonadales,Moraxellaceae,Acinetobacter.	-0.269309	0.40425	3598621	DE	-0.98146	Obligate anaerobe	E1
NC_006055	Firmicutes	Bacteria,Firmicutes,Mollicutes,Entomoplasmatales,Entomoplasmataceae,Mesoplasma.	0.998963	0.2703	793224	PC	0.998064	Anaerobe	PC+E3
NC_006085	Actinobacteria	Bacteria,Actinobacteria,Actinobacteridae,Actinomycetales,Propionibacterineae,Propionibacteriaceae,Propionibacterium.	-0.98723	0.6001	2560265		-0.946773
NC_006086	Firmicutes	Bacteria,Firmicutes,Lactobacillales,Streptococcaceae,Streptococcus.	0.831851	0.38685	1899877		-0.814015
NC_006087	Actinobacteria	Bacteria,Actinobacteria,Actinobacteridae,Actinomycetales,Micrococcineae,Microbacteriaceae,Leifsonia.	-0.924405	0.6768	2584158	DE	0.627396	Obligate anaerobe	E1
NC_006138	Proteobacteria	Bacteria,Proteobacteria,Deltaproteobacteria,Desulfobacterales,Desulfobulbaceae,Desulfotalea.	-0.992313	0.46815	3523383	DE	-0.352487	Aerobe	E1
NC_006142	Proteobacteria	Bacteria,Proteobacteria,Alphaproteobacteria,Rickettsiales,Rickettsiaceae,Rickettsieae,Rickettsia,typhusgroup.	-0.791197	0.28925	1111496		-0.788006
NC_006155	Proteobacteria	Bacteria,Proteobacteria,Gammaproteobacteria,Enterobacteriales,Enterobacteriaceae,Yersinia.	-0.971958	0.4761	4744671		-0.966087
NC_006156	Spirochaetes	Bacteria,Spirochaetes,Spirochaetales,Spirochaetaceae,Borrelia,Borreliaburgdorferigroup.	-0.96746	0.283	904246		0.808193
NC_006177	Actinobacteria	Bacteria,Actinobacteria,Symbiobacterium.	0.311906	0.6867	3566135	PC	-0.992726	Aerobe	PC+E1+E2	Outlier*
NC_006270	Firmicutes	Bacteria,Firmicutes,Bacillales,Bacillaceae,Bacillus.	0.971208	0.462	4222334		-0.383959
NC_006274	Firmicutes	Bacteria,Firmicutes,Bacillales,Bacillaceae,Bacillus,Bacilluscereusgroup.	0.995463	0.35345	5300915		-0.988692
NC_006300	Proteobacteria	Bacteria,Proteobacteria,Gammaproteobacteria,Pasteurellales,Pasteurellaceae,Mannheimia.	-0.91513	0.42535	2314078	DE	-0.981895	Aerobe	E1
NC_006322	Firmicutes	Bacteria,Firmicutes,Bacillales,Bacillaceae,Bacillus.	0.970649	0.46195	4222645		-0.365479
NC_006347	Bacteroidetes	Bacteria,Bacteroidetes,Bacteroidetes(class),Bacteroidales,Bacteroidaceae,Bacteroides.	-0.982763	0.43255	5277274	DE	-0.622559		E1
NC_006348	Proteobacteria	Bacteria,Proteobacteria,Betaproteobacteria,Burkholderiales,Burkholderiaceae,Burkholderia.	-0.661307	0.6819	3510148	DE	-0.978279	Aerobe	E1+E2
NC_006349	Proteobacteria	Bacteria,Proteobacteria,Betaproteobacteria,Burkholderiales,Burkholderiaceae,Burkholderia.	-0.860133	0.68945	2325379		-0.979643
NC_006350	Proteobacteria	Bacteria,Proteobacteria,Betaproteobacteria,Burkholderiales,Burkholderiaceae,Burkholderia,pseudomalleigroup.	-0.759809	0.67725	4074542		-0.955127
NC_006351	Proteobacteria	Bacteria,Proteobacteria,Betaproteobacteria,Burkholderiales,Burkholderiaceae,Burkholderia,pseudomalleigroup.	-0.891469	0.6847	3173005		-0.988095
NC_006360	Tenericutes	Bacteria,Tenericutes,Mollicutes,Mycoplasmataceae,Mycoplasma.	-0.170069	0.2858	892758		0.968748			Outlier
NC_006361	Actinobacteria	Bacteria,Actinobacteria,Actinobacteridae,Actinomycetales,Corynebacterineae,Nocardiaceae,Nocardia.	-0.83793	0.7083	6021225	DE	-0.925142	Aerobe	E1+E2
NC_006368	Proteobacteria	Bacteria,Proteobacteria,Gammaproteobacteria,Legionellales,Legionellaceae,Legionella.	-0.951207	0.38375	3503610	DE	-0.914233		E1
NC_006369	Proteobacteria	Bacteria,Proteobacteria,Gammaproteobacteria,Legionellales,Legionellaceae,Legionella.	-0.822828	0.38415	3345687		-0.714864
NC_006370	Proteobacteria	Bacteria,Proteobacteria,Gammaproteobacteria,Vibrionales,Vibrionaceae,Photobacterium.	-0.990022	0.4197	4085304	DE	-0.982026	Aerobe	E1
NC_006371	Proteobacteria	Bacteria,Proteobacteria,Gammaproteobacteria,Vibrionales,Vibrionaceae,Photobacterium.	-0.964144	0.41225	2237943		-0.962709
NC_006448	Firmicutes	Bacteria,Firmicutes,Lactobacillales,Streptococcaceae,Streptococcus.	-0.696579	0.39085	1796846		-0.944015			Outlier
NC_006449	Firmicutes	Bacteria,Firmicutes,Lactobacillales,Streptococcaceae,Streptococcus.	-0.701169	0.39075	1796226		-0.950879			Outlier
NC_006461	Deinococcus-Thermus	Bacteria,Deinococcus-Thermus,Deinococci,Thermales,Thermaceae,Thermus.	-0.758733	0.6952	1849742		-0.601935
NC_006510	Firmicutes	Bacteria,Firmicutes,Bacillales,Bacillaceae,Geobacillus.	0.947834	0.5208	3544776		-0.98947
NC_006511	Proteobacteria	Bacteria,Proteobacteria,Gammaproteobacteria,Enterobacteriales,Enterobacteriaceae,Salmonella.	-0.933732	0.5217	4585229		-0.994579
NC_006512	Proteobacteria	Bacteria,Proteobacteria,Gammaproteobacteria,Alteromonadales,Idiomarinaceae,Idiomarina.	-0.920585	0.4704	2839318	DE	-0.997166	Anaerobe	E1+E2
NC_006513	Proteobacteria	Bacteria,Proteobacteria,Betaproteobacteria,Rhodocyclales,Rhodocyclaceae,Azoarcus.	-0.884475	0.6523	4296230	DE	-0.978646	Anaerobe	E1+E2
NC_006526	Proteobacteria	Bacteria,Proteobacteria,Alphaproteobacteria,Sphingomonadales,Sphingomonadaceae,Zymomonas.	-0.981417	0.4633	2056363		-0.843935
NC_006570	Proteobacteria	Bacteria,Proteobacteria,Gammaproteobacteria,Thiotrichales,Francisellaceae,Francisella.	-0.055235	0.32255	1892819	DE	-0.908403	Anaerobe	E1
NC_006576	Cyanobacteria	Bacteria,Cyanobacteria,Chroococcales,Synechococcus.	-0.765456	0.5549	2696255		-0.4213
NC_006582	Firmicutes	Bacteria,Firmicutes,Bacillales,Bacillaceae,Bacillus.	0.941751	0.4475	4303871	PC	-0.907607	Anaerobe	PC+E3
NC_006677	Proteobacteria	Bacteria,Proteobacteria,Alphaproteobacteria,Rhodospirillales,Acetobacteraceae,Gluconobacter.	-0.990825	0.6116	2702173		-0.994881
NC_006814	Firmicutes	Bacteria,Firmicutes,Lactobacillales,Lactobacillaceae,Lactobacillus.	0.950737	0.3471	1993564	PC	-0.96477	Aerobe	PC+E3
NC_006831	Proteobacteria	Bacteria,Proteobacteria,Alphaproteobacteria,Rickettsiales,Anaplasmataceae,Ehrlichia.	-0.986888	0.2751	1499920	DE	-0.325551		E1
NC_006832	Proteobacteria	Bacteria,Proteobacteria,Alphaproteobacteria,Rickettsiales,Anaplasmataceae,Ehrlichia.	-0.985705	0.2748	1512977		-0.317764
NC_006833	Proteobacteria	Bacteria,Proteobacteria,Alphaproteobacteria,Rickettsiales,Rickettsiaceae,Wolbachieae,Wolbachia.	-0.911071	0.34185	1080084	DE	-0.910782	Aerobe	E1
NC_006834	Proteobacteria	Bacteria,Proteobacteria,Gammaproteobacteria,Xanthomonadales,Xanthomonadaceae,Xanthomonas.	-0.986513	0.6369	4941439		-0.987613
NC_006840	Proteobacteria	Bacteria,Proteobacteria,Gammaproteobacteria,Vibrionales,Vibrionaceae,Vibrio.	-0.863067	0.38955	2906179	DE	-0.972451		E1
NC_006841	Proteobacteria	Bacteria,Proteobacteria,Gammaproteobacteria,Vibrionales,Vibrionaceae,Vibrio.	-0.587543	0.3703	1332022		-0.568434
NC_006905	Proteobacteria	Bacteria,Proteobacteria,Gammaproteobacteria,Enterobacteriales,Enterobacteriaceae,Salmonella.	-0.936582	0.52155	4755700		-0.98973
NC_006908	Firmicutes	Bacteria,Firmicutes,Mollicutes,Mycoplasmataceae,Mycoplasma.	0.931749	0.2498	777079	PC	0.953065		PC+E3
NC_006932	Proteobacteria	Bacteria,Proteobacteria,Alphaproteobacteria,Rhizobiales,Brucellaceae,Brucella.	-0.991831	0.5715	2124241		-0.985495
NC_006933	Proteobacteria	Bacteria,Proteobacteria,Alphaproteobacteria,Rhizobiales,Brucellaceae,Brucella.	-0.969784	0.5731	1162204		-0.895508
NC_006958	Actinobacteria	Bacteria,Actinobacteria,Actinobacteridae,Actinomycetales,Corynebacterineae,Corynebacteriaceae,Corynebacterium.	-0.927194	0.5385	3282708	DE	-0.993	Aerobe	E1+E2
NC_007005	Proteobacteria	Bacteria,Proteobacteria,Gammaproteobacteria,Pseudomonadales,Pseudomonadaceae,Pseudomonas.	-0.957283	0.59225	6093698	DE	-0.71953	Aerobe	E1+E2
NC_007086	Proteobacteria	Bacteria,Proteobacteria,Gammaproteobacteria,Xanthomonadales,Xanthomonadaceae,Xanthomonas.	-0.890389	0.6496	5148708		-0.945937
NC_007109	Proteobacteria	Bacteria,Proteobacteria,Alphaproteobacteria,Rickettsiales,Rickettsiaceae,Rickettsieae,Rickettsia,spottedfevergroup.	0.721677	0.3252	1485148	DE	-0.224378	Obligate aerobe	E1	Outlier
NC_007146	Proteobacteria	Bacteria,Proteobacteria,Gammaproteobacteria,Pasteurellales,Pasteurellaceae,Haemophilus.	-0.934513	0.38155	1913428		-0.706735
NC_007164	Actinobacteria	Bacteria,Actinobacteria,Actinobacteridae,Actinomycetales,Corynebacterineae,Corynebacteriaceae,Corynebacterium.	-0.068471	0.6139	2462499		-0.853176
NC_007168	Firmicutes	Bacteria,Firmicutes,Bacillales,Staphylococcus.	0.984677	0.328	2685015	PC	0.458055	Anaerobe	PC+E3
NC_007204	Proteobacteria	Bacteria,Proteobacteria,Gammaproteobacteria,Pseudomonadales,Moraxellaceae,Psychrobacter.	-0.360732	0.428	2650701	DE	-0.985714	Aerobe	E1
NC_007205	Proteobacteria	Bacteria,Proteobacteria,Alphaproteobacteria,Rickettsiales,SAR11cluster,CandidatusPelagibacter.	0.989201	0.29685	1308759	DE	0.563778	Aerobe	E1	Outlier
NC_007292	Proteobacteria	Bacteria,Proteobacteria,Gammaproteobacteria,Enterobacteriales,Enterobacteriaceae,antendosymbionts,CandidatusBlochmannia.	-0.641758	0.2957	791654	DE	0.290164	Aerobe	E1
NC_007294	Firmicutes	Bacteria,Firmicutes,Mollicutes,Mycoplasmataceae,Mycoplasma.	-0.4942	0.2858	799476	PC	0.951798	Aerobe	PC+E3	Outlier
NC_007295	Tenericutes	Bacteria,Tenericutes,Mollicutes,Mycoplasmataceae,Mycoplasma.	-0.121158	0.28505	897405		0.976115			Outlier
NC_007296	Firmicutes	Bacteria,Firmicutes,Lactobacillales,Streptococcaceae,Streptococcus.	0.829252	0.3836	1897573		-0.783365
NC_007297	Firmicutes	Bacteria,Firmicutes,Lactobacillales,Streptococcaceae,Streptococcus.	0.885546	0.38535	1838554		-0.922159
NC_007298	Proteobacteria	Bacteria,Proteobacteria,Betaproteobacteria,Rhodocyclales,Rhodocyclaceae,Dechloromonas.	-0.986736	0.5924	4501104	DE	-0.964476	Anaerobe	E1+E2
NC_007332	Tenericutes	Bacteria,Tenericutes,Mollicutes,Mycoplasmataceae,Mycoplasma.	0.518198	0.2847	920079	PC	0.982619	Anaerobe	PC+E3
NC_007333	Actinobacteria	Bacteria,Actinobacteria,Actinobacteridae,Actinomycetales,Streptosporangineae,Nocardiopsaceae,Thermobifida.	-0.37951	0.67505	3642249	DE	0.768965	Aerobe	E1
NC_007335	Cyanobacteria	Bacteria,Cyanobacteria,Prochlorales,Prochlorococcaceae,Prochlorococcus.	-0.935168	0.3507	1842899	DE	0.918224	Aerobe	E1
NC_007347	Proteobacteria	Bacteria,Proteobacteria,Betaproteobacteria,Burkholderiales,Burkholderiaceae,Cupriavidus.	-0.486894	0.6468	3806533	DE	-0.94985		E1+E2
NC_007348	Proteobacteria	Bacteria,Proteobacteria,Betaproteobacteria,Burkholderiales,Burkholderiaceae,Cupriavidus.	-0.767847	0.64995	2726152		-0.654709
NC_007350	Firmicutes	Bacteria,Firmicutes,Bacillales,Staphylococcus.	0.982585	0.33265	2516575		-0.720595
NC_007354	Proteobacteria	Bacteria,Proteobacteria,Alphaproteobacteria,Rickettsiales,Anaplasmataceae,Ehrlichia.	-0.959115	0.2896	1315030	DE	-0.484324	Aerobe	E1
NC_007356	Chloroflexi	Bacteria,Chloroflexi,Dehalococcoidetes,Dehalococcoides.	-0.926432	0.47045	1395502		-0.145514
NC_007384	Proteobacteria	Bacteria,Proteobacteria,Gammaproteobacteria,Enterobacteriales,Enterobacteriaceae,Shigella.	-0.509769	0.5101	4825265		-0.938229
NC_007404	Proteobacteria	Bacteria,Proteobacteria,Betaproteobacteria,Hydrogenophilales,Hydrogenophilaceae,Thiobacillus.	-0.195783	0.6607	2909809	DE	-0.967823	Aerobe	E1+E2
NC_007406	Proteobacteria	Bacteria,Proteobacteria,Alphaproteobacteria,Rhizobiales,Bradyrhizobiaceae,Nitrobacter.	-0.983596	0.6204	3402093	DE	-0.960875	Aerobe	E1+E2
NC_007413	Cyanobacteria	Bacteria,Cyanobacteria,Nostocales,Nostocaceae,Anabaena.	0.915625	0.4134	6365727		0.797417
NC_007429	Chlamydiae	Bacteria,Chlamydiae,Chlamydiales,Chlamydiaceae,Chlamydia.	-0.921989	0.413	1044459		-0.973653
NC_007432	Firmicutes	Bacteria,Firmicutes,Lactobacillales,Streptococcaceae,Streptococcus.	0.783746	0.3563	2127839		-0.880887
NC_007434	Proteobacteria	Bacteria,Proteobacteria,Betaproteobacteria,Burkholderiales,Burkholderiaceae,Burkholderia,pseudomalleigroup.	-0.850305	0.67595	4126292		-0.970827
NC_007435	Proteobacteria	Bacteria,Proteobacteria,Betaproteobacteria,Burkholderiales,Burkholderiaceae,Burkholderia,pseudomalleigroup.	-0.957833	0.68455	3181762		-0.996171
NC_007481	Proteobacteria	Bacteria,Proteobacteria,Gammaproteobacteria,Alteromonadales,Pseudoalteromonadaceae,Pseudoalteromonas.	0.62036	0.40235	3214944		-0.905917			Outlier
NC_007482	Proteobacteria	Bacteria,Proteobacteria,Gammaproteobacteria,Alteromonadales,Pseudoalteromonadaceae,Pseudoalteromonas.	-0.14652	0.3864	635328		-0.839059
NC_007484	Proteobacteria	Bacteria,Proteobacteria,Gammaproteobacteria,Chromatiales,Chromatiaceae,Nitrosococcus.	-0.956857	0.5031	3481691	DE	-0.943727		E1
NC_007492	Proteobacteria	Bacteria,Proteobacteria,Gammaproteobacteria,Pseudomonadales,Pseudomonadaceae,Pseudomonas.	-0.943707	0.60525	6438405	DE	-0.904225		E1+E2
NC_007493	Proteobacteria	Bacteria,Proteobacteria,Alphaproteobacteria,Rhodobacterales,Rhodobacteraceae,Rhodobacter.	-0.721112	0.69005	3188609		-0.96976
NC_007494	Proteobacteria	Bacteria,Proteobacteria,Alphaproteobacteria,Rhodobacterales,Rhodobacteraceae,Rhodobacter.	-0.371663	0.69015	943016		-0.473067
NC_007498	Proteobacteria	Bacteria,Proteobacteria,Deltaproteobacteria,Desulfuromonadales,Pelobacteraceae,Pelobacter.	-0.994713	0.55115	3665893		-0.972066
NC_007503	Firmicutes	Bacteria,Firmicutes,Clostridia,Clostridiales,Peptococcaceae,Carboxydothermus.	0.951308	0.42045	2401520	PC	-0.972655		PC+E1+EX
NC_007508	Proteobacteria	Bacteria,Proteobacteria,Gammaproteobacteria,Xanthomonadales,Xanthomonadaceae,Xanthomonas.	-0.930504	0.64755	5178466		-0.949709
NC_007509	Proteobacteria	Bacteria,Proteobacteria,Betaproteobacteria,Burkholderiales,Burkholderiaceae,Burkholderia,Burkholderiacepaciacomplex.	-0.839944	0.65265	1395069		-0.984591
NC_007510	Proteobacteria	Bacteria,Proteobacteria,Betaproteobacteria,Burkholderiales,Burkholderiaceae,Burkholderia,Burkholderiacepaciacomplex.	-0.901777	0.66215	3694126		-0.990669
NC_007511	Proteobacteria	Bacteria,Proteobacteria,Betaproteobacteria,Burkholderiales,Burkholderiaceae,Burkholderia,Burkholderiacepaciacomplex.	-0.934678	0.66725	3587082		-0.994739
NC_007512	Chlorobi	Bacteria,Chlorobi,Chlorobia,Chlorobiales,Chlorobiaceae,Chlorobium/Pelodictyongroup,Pelodictyon.	-0.969813	0.5733	2364842	DE	0.502646		E1
NC_007513	Cyanobacteria	Bacteria,Cyanobacteria,Chroococcales,Synechococcus.	-0.990908	0.5416	2234828		0.92798
NC_007514	Chlorobi	Bacteria,Chlorobi,Chlorobia,Chlorobiales,Chlorobiaceae,Chlorobium/Pelodictyongroup,Chlorobium.	-0.542017	0.443	2572079	DE	-0.480212		E1
NC_007516	Cyanobacteria	Bacteria,Cyanobacteria,Chroococcales,Synechococcus.	-0.971329	0.59225	2510659	DE	0.937336		E1
NC_007517	Proteobacteria	Bacteria,Proteobacteria,Deltaproteobacteria,Desulfuromonadales,Geobacteraceae,Geobacter.	-0.934735	0.59505	3997420		-0.948884
NC_007519	Proteobacteria	Bacteria,Proteobacteria,Deltaproteobacteria,Desulfovibrionales,Desulfovibrionaceae,Desulfovibrio.	-0.987595	0.57825	3730232	DE	-0.947837		E1
NC_007520	Proteobacteria	Bacteria,Proteobacteria,Gammaproteobacteria,Thiotrichales,Piscirickettsiaceae,Thiomicrospira.	-0.935575	0.43125	2427734	DE	-0.972209	Facultative	E1
NC_007530	Firmicutes	Bacteria,Firmicutes,Bacillales,Bacillaceae,Bacillus,Bacilluscereusgroup.	0.994842	0.3537	5227419		-0.986121
NC_007575	Proteobacteria	Bacteria,Proteobacteria,Epsilonproteobacteria,Campylobacterales,Helicobacteraceae.	0.751192	0.34465	2201561	DE	-0.486874	Facultative	E1	Outlier
NC_007576	Firmicutes	Bacteria,Firmicutes,Lactobacillales,Lactobacillaceae,Lactobacillus.	0.983203	0.41255	1884661	PC	-0.979471	Facultative	PC+E3
NC_007577	Cyanobacteria	Bacteria,Cyanobacteria,Prochlorales,Prochlorococcaceae,Prochlorococcus.	-0.878272	0.3122	1709204		0.690616
NC_007604	Cyanobacteria	Bacteria,Cyanobacteria,Chroococcales,Synechococcus.	-0.902648	0.5548	2695903		-0.57622
NC_007606	Proteobacteria	Bacteria,Proteobacteria,Gammaproteobacteria,Enterobacteriales,Enterobacteriaceae,Shigella.	0.361921	0.5125	4369232		-0.901079			Outlier
NC_007613	Proteobacteria	Bacteria,Proteobacteria,Gammaproteobacteria,Enterobacteriales,Enterobacteriaceae,Shigella.	0.200231	0.51215	4519823		-0.972561
NC_007614	Proteobacteria	Bacteria,Proteobacteria,Betaproteobacteria,Nitrosomonadales,Nitrosomonadaceae,Nitrosospira.	-0.726427	0.53935	3184243	DE	-0.964898	Aerobe	E1+E2
NC_007618	Proteobacteria	Bacteria,Proteobacteria,Alphaproteobacteria,Rhizobiales,Brucellaceae,Brucella.	-0.99174	0.57155	2121359		-0.985378
NC_007622	Firmicutes	Bacteria,Firmicutes,Bacillales,Staphylococcus.	0.981563	0.3278	2742531		-0.612217
NC_007624	Proteobacteria	Bacteria,Proteobacteria,Alphaproteobacteria,Rhizobiales,Brucellaceae,Brucella.	-0.96325	0.5732	1156948		-0.872707
NC_007626	Proteobacteria	Bacteria,Proteobacteria,Alphaproteobacteria,Rhodospirillales,Rhodospirillaceae,Magnetospirillum.	-0.908591	0.65115	4967148	DE	-0.903741	Facultative	E1+E2
NC_007633	Firmicutes	Bacteria,Firmicutes,Mollicutes,Mycoplasmataceae,Mycoplasma.	0.960511	0.23755	1010023	PC	0.7733	Facultative	PC+E3
NC_007643	Proteobacteria	Bacteria,Proteobacteria,Alphaproteobacteria,Rhodospirillales,Rhodospirillaceae,Rhodospirillum.	-0.978672	0.6545	4352825	DE	-0.982837		E1
NC_007644	Firmicutes	Bacteria,Firmicutes,Clostridia,Thermoanaerobacteriales,Thermoanaerobacteriaceae,Moorellagroup,Moorella.	0.927978	0.558	2628784	PC	-0.967477	Anaerobe	PC+E1
NC_007645	Proteobacteria	Bacteria,Proteobacteria,Gammaproteobacteria,Oceanospirillales,Hahellaceae,Hahella.	-0.987554	0.53865	7215267	DE	-0.993977	Anaerobe	E1+E2
NC_007650	Proteobacteria	Bacteria,Proteobacteria,Betaproteobacteria,Burkholderiales,Burkholderiaceae,Burkholderia,pseudomalleigroup.	-0.9168	0.681	2914771		-0.989416
NC_007651	Proteobacteria	Bacteria,Proteobacteria,Betaproteobacteria,Burkholderiales,Burkholderiaceae,Burkholderia,pseudomalleigroup.	-0.935798	0.6706	3809201		-0.98932
NC_007677	Bacteroidetes	Bacteria,Bacteroidetes,Sphingobacteria,Sphingobacteriales,Crenotrichaceae,Salinibacter.	0.912882	0.66245	3551823	DE	-0.990059	Facultative	E1
NC_007705	Proteobacteria	Bacteria,Proteobacteria,Gammaproteobacteria,Xanthomonadales,Xanthomonadaceae,Xanthomonas.	-0.982972	0.637	4940217		-0.986176
NC_007712	Proteobacteria	Bacteria,Proteobacteria,Gammaproteobacteria,Enterobacteriales,Enterobacteriaceae,Sodalis.	-0.804102	0.54745	4171146	DE	-0.966756	Microaerophilic	E1
NC_007716	Firmicutes	Bacteria,Firmicutes,Mollicutes,Acholeplasmatales,Acholeplasmataceae,CandidatusPhytoplasma,CandidatusPhytoplasmaasteris.	-0.787707	0.26775	706569	PC	0.936061	Microaerophilic	PC+E3	Outlier
NC_007722	Proteobacteria	Bacteria,Proteobacteria,Alphaproteobacteria,Sphingomonadales,Erythrobacteraceae,Erythrobacter.	-0.642857	0.63125	3052398	DE	-0.623381	Microaerophilic	E1+E2
NC_007759	Proteobacteria	Bacteria,Proteobacteria,Deltaproteobacteria,Syntrophobacterales,Syntrophaceae,Syntrophus.	0.03785	0.5149	3179300	DE	-0.969108	Microaerophilic	E1
NC_007760	Proteobacteria	Bacteria,Proteobacteria,Deltaproteobacteria,Myxococcales,Cystobacterineae,Myxococcaceae,Anaeromyxobacter.	0.896858	0.7498	5013479		-0.977146			Outlier
NC_007761	Proteobacteria	Bacteria,Proteobacteria,Alphaproteobacteria,Rhizobiales,Rhizobiaceae,Rhizobium.	-0.878503	0.6127	4381608	DE	-0.963867	Aerobe	E1+E2+E2
NC_007775	Cyanobacteria	Bacteria,Cyanobacteria,Chroococcales,Synechococcus.	0.245057	0.60185	2932766	DE	-0.147191		E1
NC_007776	Cyanobacteria	Bacteria,Cyanobacteria,Chroococcales,Synechococcus.	-0.691229	0.5845	3046682		0.233316
NC_007777	Actinobacteria	Bacteria,Actinobacteria,Actinobacteridae,Actinomycetales,Frankineae,Frankiaceae,Frankia.	-0.976299	0.70075	5433628	DE	-0.8203		E1+E1
NC_007778	Proteobacteria	Bacteria,Proteobacteria,Alphaproteobacteria,Rhizobiales,Bradyrhizobiaceae,Rhodopseudomonas.	-0.959352	0.66045	5331656	DE	-0.944714		E1+E2
NC_007779	Proteobacteria	Bacteria,Proteobacteria,Gammaproteobacteria,Enterobacteriales,Enterobacteriaceae,Escherichia.	-0.777026	0.5079	4646332	DE	-0.98957		E1
NC_007793	Firmicutes	Bacteria,Firmicutes,Bacillales,Staphylococcus.	0.955107	0.3275	2872769		-0.220859
NC_007794	Proteobacteria	Bacteria,Proteobacteria,Alphaproteobacteria,Sphingomonadales,Sphingomonadaceae,Novosphingobium.	-0.969834	0.6516	3561584	DE	-0.957699		E1+E2
NC_007795	Firmicutes	Bacteria,Firmicutes,Bacillales,Staphylococcus.	0.947128	0.32865	2821361		-0.010564
NC_007797	Proteobacteria	Bacteria,Proteobacteria,Alphaproteobacteria,Rickettsiales,Anaplasmataceae,Anaplasma,phagocytophilumgroup.	-0.962961	0.41635	1471282		-0.94101
NC_007798	Proteobacteria	Bacteria,Proteobacteria,Alphaproteobacteria,Rickettsiales,Anaplasmataceae,Neorickettsia.	-0.970656	0.4111	859006	DE	0.291951		E1
NC_007799	Proteobacteria	Bacteria,Proteobacteria,Alphaproteobacteria,Rickettsiales,Anaplasmataceae,Ehrlichia.	-0.962227	0.302	1176248	DE	-0.614717		E1
NC_007802	Proteobacteria	Bacteria,Proteobacteria,Alphaproteobacteria,Rhodobacterales,Rhodobacteraceae,Jannaschia.	-0.978595	0.62335	4317977	DE	-0.991128		E1+E2
NC_007880	Proteobacteria	Bacteria,Proteobacteria,Gammaproteobacteria,Thiotrichales,Francisellaceae,Francisella.	-0.426886	0.3217	1895994		-0.963385
NC_007899	Chlamydiae	Bacteria,Chlamydiae,Chlamydiales,Chlamydiaceae,Chlamydophila.	-0.976419	0.39365	1166239		-0.964449
NC_007907	Firmicutes	Bacteria,Firmicutes,Clostridia,Clostridiales,Peptococcaceae,Desulfitobacterium.	0.969372	0.4737	5727534		-0.994548
NC_007908	Proteobacteria	Bacteria,Proteobacteria,Betaproteobacteria,Burkholderiales,Comamonadaceae,Rhodoferax.	-0.948172	0.59885	4712337	DE	-0.827584	Aerobe	E1+E2
NC_007912	Proteobacteria	Bacteria,Proteobacteria,Gammaproteobacteria,Alteromonadales,Alteromonadaceae,Saccharophagus.	-0.995502	0.4583	5057531	DE	-0.991281	Anaerobe	E1+E2
NC_007925	Proteobacteria	Bacteria,Proteobacteria,Alphaproteobacteria,Rhizobiales,Bradyrhizobiaceae,Rhodopseudomonas.	-0.941659	0.6497	5513844	DE	-0.955727		E1+E2
NC_007929	Firmicutes	Bacteria,Firmicutes,Lactobacillales,Lactobacillaceae,Lactobacillus.	0.987944	0.32945	1827111		-0.898654
NC_007940	Proteobacteria	Bacteria,Proteobacteria,Alphaproteobacteria,Rickettsiales,Rickettsiaceae,Rickettsieae,Rickettsia.	0.740951	0.3164	1522076	DE	-0.191922		E1	Outlier
NC_007946	Proteobacteria	Bacteria,Proteobacteria,Gammaproteobacteria,Enterobacteriales,Enterobacteriaceae,Escherichia.	-0.873748	0.506	5065741		-0.987278
NC_007947	Proteobacteria	Bacteria,Proteobacteria,Betaproteobacteria,Methylophilales,Methylophilaceae,Methylobacillus.	-0.979086	0.5571	2971517	DE	-0.971747	Aerobe	E1
NC_007948	Proteobacteria	Bacteria,Proteobacteria,Betaproteobacteria,Burkholderiales,Comamonadaceae,Polaromonas.	-0.938457	0.6247	5200264	DE	-0.759473		E1+E2
NC_007951	Proteobacteria	Bacteria,Proteobacteria,Betaproteobacteria,Burkholderiales,Burkholderiaceae,Burkholderia.	-0.800807	0.62765	4895836		-0.979123
NC_007952	Proteobacteria	Bacteria,Proteobacteria,Betaproteobacteria,Burkholderiales,Burkholderiaceae,Burkholderia.	-0.934328	0.62835	3363523		-0.990395
NC_007953	Proteobacteria	Bacteria,Proteobacteria,Betaproteobacteria,Burkholderiales,Burkholderiaceae,Burkholderia.	-0.932628	0.6173	1471779		-0.963674
NC_007954	Proteobacteria	Bacteria,Proteobacteria,Gammaproteobacteria,Alteromonadales,Shewanellaceae,Shewanella.	-0.946911	0.45145	4545906	DE	-0.959878		E1
NC_007958	Proteobacteria	Bacteria,Proteobacteria,Alphaproteobacteria,Rhizobiales,Bradyrhizobiaceae,Rhodopseudomonas.	-0.942098	0.64805	4892717	DE	-0.91389		E1+E2
NC_007963	Proteobacteria	Bacteria,Proteobacteria,Gammaproteobacteria,Oceanospirillales,Halomonadaceae,Chromohalobacter.	-0.9467	0.63925	3696649	DE	-0.989352	Aerobe	E1
NC_007964	Proteobacteria	Bacteria,Proteobacteria,Alphaproteobacteria,Rhizobiales,Bradyrhizobiaceae,Nitrobacter.	-0.958928	0.61725	4406967	DE	-0.9269	Aerobe	E1+E2+E2
NC_007969	Proteobacteria	Bacteria,Proteobacteria,Gammaproteobacteria,Pseudomonadales,Moraxellaceae,Psychrobacter.	-0.13008	0.423	3059876		-0.914423
NC_007973	Proteobacteria	Bacteria,Proteobacteria,Betaproteobacteria,Burkholderiales,Burkholderiaceae,Cupriavidus.	-0.554087	0.6382	3928089	DE	-0.802708	Aerobe	E1+E2
NC_007974	Proteobacteria	Bacteria,Proteobacteria,Betaproteobacteria,Burkholderiales,Burkholderiaceae,Cupriavidus.	-0.932795	0.6361	2580084		-0.96153
NC_007984	Proteobacteria	Bacteria,Proteobacteria,Gammaproteobacteria,Baumannia.	0.56597	0.33345	686194	DE	0.459438	Aerobe	E1	Outlier
NC_008009	Acidobacteria	Bacteria,Acidobacteria,Acidobacteriales,Acidobacteriaceae.	-0.087298	0.5837	5650368	DE	-0.858214		E1+E2
NC_008011	Proteobacteria	Bacteria,Proteobacteria,Deltaproteobacteria,Desulfovibrionales,Desulfovibrionaceae,Lawsonia.	-0.973907	0.33285	1457619	DE	-0.839922		E1
NC_008021	Firmicutes	Bacteria,Firmicutes,Lactobacillales,Streptococcaceae,Streptococcus.	0.948601	0.3855	1836467		-0.953523
NC_008022	Firmicutes	Bacteria,Firmicutes,Lactobacillales,Streptococcaceae,Streptococcus.	0.972887	0.3843	1928252		-0.977112
NC_008023	Firmicutes	Bacteria,Firmicutes,Lactobacillales,Streptococcaceae,Streptococcus.	0.966175	0.38725	1860355		-0.971576
NC_008024	Firmicutes	Bacteria,Firmicutes,Lactobacillales,Streptococcaceae,Streptococcus.	0.884942	0.3831	1937111		-0.9297
NC_008025	Deinococcus-Thermus	Bacteria,Deinococcus-Thermus,Deinococci,Deinococcales,Deinococcaceae,Deinococcus.	-0.891358	0.6662	2467205	DE	0.621196		E1
NC_008027	Proteobacteria	Bacteria,Proteobacteria,Gammaproteobacteria,Pseudomonadales,Pseudomonadaceae,Pseudomonas.	-0.990241	0.6416	5888780	DE	-0.99283	Aerobe	E1+E2
NC_008044	Proteobacteria	Bacteria,Proteobacteria,Alphaproteobacteria,Rhodobacterales,Rhodobacteraceae,Silicibacter.	-0.985821	0.604	3200938	DE	-0.99521	Aerobe	E1+E2
NC_008048	Proteobacteria	Bacteria,Proteobacteria,Alphaproteobacteria,Sphingomonadales,Sphingomonadaceae,Sphingopyxis.	-0.876383	0.65425	3345170	DE	-0.743646		E1+E2
NC_008054	Firmicutes	Bacteria,Firmicutes,Lactobacillales,Lactobacillaceae,Lactobacillus.	0.97438	0.49715	1864998		0.249557
NC_008060	Proteobacteria	Bacteria,Proteobacteria,Betaproteobacteria,Burkholderiales,Burkholderiaceae,Burkholderia,Burkholderiacepaciacomplex.	-0.929383	0.6689	3294563		-0.98545
NC_008061	Proteobacteria	Bacteria,Proteobacteria,Betaproteobacteria,Burkholderiales,Burkholderiaceae,Burkholderia,Burkholderiacepaciacomplex.	-0.552743	0.66855	2788459		-0.967729
NC_008062	Proteobacteria	Bacteria,Proteobacteria,Betaproteobacteria,Burkholderiales,Burkholderiaceae,Burkholderia,Burkholderiacepaciacomplex.	0.457244	0.6705	1196094		-0.953567			Outlier
NC_008086	Proteobacteria	Bacteria,Proteobacteria,Epsilonproteobacteria,Campylobacterales,Helicobacteraceae,Helicobacter.	0.464392	0.3913	1596366		-0.92621			Outlier
NC_008095	Proteobacteria	Bacteria,Proteobacteria,Deltaproteobacteria,Myxococcales,Cystobacterineae,Myxococcaceae,Myxococcus.	-0.990352	0.68885	9139763	DE	-0.994092		E1+E2
NC_008146	Actinobacteria	Bacteria,Actinobacteria,Actinobacteridae,Actinomycetales,Corynebacterineae,Mycobacteriaceae,Mycobacterium.	0.320773	0.6845	5705448		-0.931504			Outlier
NC_008148	Actinobacteria	Bacteria,Actinobacteria,Rubrobacteridae,Rubrobacterales,Rubrobacterineae,Rubrobacteraceae,Rubrobacter.	-0.751896	0.70565	3225748	DE	-0.92439		E1+E2
NC_008149	Proteobacteria	Bacteria,Proteobacteria,Gammaproteobacteria,Enterobacteriales,Enterobacteriaceae,Yersinia.	-0.987338	0.47575	4534590		-0.987182
NC_008150	Proteobacteria	Bacteria,Proteobacteria,Gammaproteobacteria,Enterobacteriales,Enterobacteriaceae,Yersinia.	-0.952717	0.4765	4702289		-0.952261
NC_008209	Proteobacteria	Bacteria,Proteobacteria,Alphaproteobacteria,Rhodobacterales,Rhodobacteraceae,Roseobacter.	-0.987447	0.58975	4133097		-0.99089
NC_008228	Proteobacteria	Bacteria,Proteobacteria,Gammaproteobacteria,Alteromonadales,Pseudoalteromonadaceae,Pseudoalteromonas.	-0.772416	0.4462	5187005		-0.896674
NC_008229	Proteobacteria	Bacteria,Proteobacteria,Epsilonproteobacteria,Campylobacterales,Helicobacteraceae,Helicobacter.	0.140368	0.38175	1553927		-0.732068
NC_008245	Proteobacteria	Bacteria,Proteobacteria,Gammaproteobacteria,Thiotrichales,Francisellaceae,Francisella.	-0.058297	0.32255	1892616		-0.909533
NC_008253	Proteobacteria	Bacteria,Proteobacteria,Gammaproteobacteria,Enterobacteriales,Enterobacteriaceae,Escherichia.	-0.922656	0.50515	4938920		-0.98477
NC_008254	Proteobacteria	Bacteria,Proteobacteria,Alphaproteobacteria,Rhizobiales,Phyllobacteriaceae,Mesorhizobium.	-0.744341	0.61075	4412446	DE	-0.904503		E1+E2+E2
NC_008255	Bacteroidetes	Bacteria,Bacteroidetes,Sphingobacteria,Sphingobacteriales,Flexibacteraceae,Cytophaga.	0.017073	0.3885	4433218	DE	-0.894793	Obligate anaerobe	E1
NC_008258	Proteobacteria	Bacteria,Proteobacteria,Gammaproteobacteria,Enterobacteriales,Enterobacteriaceae,Shigella.	-0.782035	0.50925	4574284		-0.945149
NC_008260	Proteobacteria	Bacteria,Proteobacteria,Gammaproteobacteria,Oceanospirillales,Alcanivoracaceae,Alcanivorax.	-0.997537	0.5473	3120143	DE	-0.994595	Microaerophilic	E1
NC_008261	Firmicutes	Bacteria,Firmicutes,Clostridia,Clostridiales,Clostridiaceae,Clostridium.	0.987932	0.28355	3256683		-0.225542
NC_008262	Firmicutes	Bacteria,Firmicutes,Clostridia,Clostridiales,Clostridiaceae,Clostridium.	0.990803	0.28215	2897393		-0.049725
NC_008268	Actinobacteria	Bacteria,Actinobacteria,Actinobacteridae,Actinomycetales,Corynebacterineae,Nocardiaceae,Rhodococcus.	-0.780729	0.6751	7804765		-0.914175
NC_008277	Spirochaetes	Bacteria,Spirochaetes,Spirochaetales,Spirochaetaceae,Borrelia,Borreliaburgdorferigroup.	-0.965806	0.283	905394	DE	0.753622	Facultative	E1
NC_008278	Actinobacteria	Bacteria,Actinobacteria,Actinobacteridae,Actinomycetales,Frankineae,Frankiaceae,Frankia.	-0.926004	0.7283	7497934	DE	-0.439152	Anaerobe	E1+E2
NC_008309	Proteobacteria	Bacteria,Proteobacteria,Gammaproteobacteria,Pasteurellales,Pasteurellaceae,Histophilus.	-0.689999	0.372	2007700	DE	-0.880603		E1
NC_008312	Cyanobacteria	Bacteria,Cyanobacteria,Oscillatoriales,Trichodesmium.	0.340507	0.3415	7750108	DE	0.249805	Aerobe	E1
NC_008313	Proteobacteria	Bacteria,Proteobacteria,Betaproteobacteria,Burkholderiales,Burkholderiaceae,Cupriavidus.	-0.029689	0.6647	4052032		-0.942545
NC_008314	Proteobacteria	Bacteria,Proteobacteria,Betaproteobacteria,Burkholderiales,Burkholderiaceae,Cupriavidus.	-0.61353	0.66785	2912490		-0.950861
NC_008319	Cyanobacteria	Bacteria,Cyanobacteria,Chroococcales,Synechococcus.	-0.990118	0.5245	2606748	DE	0.960486	Obligate aerobe	E1
NC_008321	Proteobacteria	Bacteria,Proteobacteria,Gammaproteobacteria,Alteromonadales,Shewanellaceae,Shewanella.	-0.992587	0.4789	4706287		-0.965572
NC_008322	Proteobacteria	Bacteria,Proteobacteria,Gammaproteobacteria,Alteromonadales,Shewanellaceae,Shewanella.	-0.986852	0.47865	4792610		-0.950447
NC_008340	Proteobacteria	Bacteria,Proteobacteria,Gammaproteobacteria,Chromatiales,Ectothiorhodospiraceae,Alkalilimnicola.	-0.94302	0.6753	3275944	DE	-0.97137	Aerobe	E1+E2
NC_008343	Proteobacteria	Bacteria,Proteobacteria,Alphaproteobacteria,Rhodospirillales,Acetobacteraceae,Granulobacter.	-0.99604	0.59075	2708355	DE	-0.994406	Facultative	E1
NC_008344	Proteobacteria	Bacteria,Proteobacteria,Betaproteobacteria,Nitrosomonadales,Nitrosomonadaceae,Nitrosomonas.	-0.990069	0.48495	2661057	DE	-0.986352	Facultative	E1
NC_008345	Proteobacteria	Bacteria,Proteobacteria,Gammaproteobacteria,Alteromonadales,Shewanellaceae,Shewanella.	-0.989615	0.4159	4845257	DE	-0.948048	Aerobe	E1
NC_008346	Firmicutes	Bacteria,Firmicutes,Clostridia,Clostridiales,Syntrophomonadaceae,Syntrophomonas.	0.967191	0.44865	2936195		-0.96687
NC_008347	Proteobacteria	Bacteria,Proteobacteria,Alphaproteobacteria,Rhodobacterales,Hyphomonadaceae,Maricaulis.	-0.983878	0.6273	3368780	DE	-0.933662	Aerobe	E1+E2
NC_008358	Proteobacteria	Bacteria,Proteobacteria,Alphaproteobacteria,Rhodobacterales,Hyphomonadaceae,Hyphomonas.	-0.830894	0.6193	3705021	DE	-0.885187	Aerobe	E1+E2
NC_008369	Proteobacteria	Bacteria,Proteobacteria,Gammaproteobacteria,Thiotrichales,Francisellaceae,Francisella.	-0.447389	0.32175	1895727		-0.965121
NC_008380	Proteobacteria	Bacteria,Proteobacteria,Alphaproteobacteria,Rhizobiales,Rhizobiaceae,Rhizobium/Agrobacteriumgroup,Rhizobium.	-0.899679	0.61095	5057142	DE	-0.959894	Aerobe	E1+E2+E2
NC_008390	Proteobacteria	Bacteria,Proteobacteria,Betaproteobacteria,Burkholderiales,Burkholderiaceae,Burkholderia,Burkholderiacepaciacomplex.	-0.717962	0.6687	3556545	DE	-0.979282	Aerobe	E1+E2
NC_008391	Proteobacteria	Bacteria,Proteobacteria,Betaproteobacteria,Burkholderiales,Burkholderiaceae,Burkholderia,Burkholderiacepaciacomplex.	-0.712479	0.66815	2646969		-0.987508
NC_008392	Proteobacteria	Bacteria,Proteobacteria,Betaproteobacteria,Burkholderiales,Burkholderiaceae,Burkholderia,Burkholderiacepaciacomplex.	-0.82306	0.6651	1281472		-0.945644
NC_008435	Proteobacteria	Bacteria,Proteobacteria,Alphaproteobacteria,Rhizobiales,Bradyrhizobiaceae,Rhodopseudomonas.	-0.66547	0.64445	5505494	DE	-0.927026		E1+E2
NC_008463	Proteobacteria	Bacteria,Proteobacteria,Gammaproteobacteria,Pseudomonadales,Pseudomonadaceae,Pseudomonas.	-0.993095	0.66295	6537648		-0.993449
NC_008497	Firmicutes	Bacteria,Firmicutes,Lactobacillales,Lactobacillaceae,Lactobacillus.	0.799727	0.46305	2291220		-0.988716
NC_008508	Spirochaetes	Bacteria,Spirochaetes,Spirochaetales,Leptospiraceae,Leptospira.	-0.869259	0.40245	3614446		-0.823751
NC_008509	Spirochaetes	Bacteria,Spirochaetes,Spirochaetales,Leptospiraceae,Leptospira.	-0.376565	0.40175	317336		0.086886			Outlier
NC_008510	Spirochaetes	Bacteria,Spirochaetes,Spirochaetales,Leptospiraceae,Leptospira.	-0.930353	0.40205	3576473		-0.920558
NC_008511	Spirochaetes	Bacteria,Spirochaetes,Spirochaetales,Leptospiraceae,Leptospira.	-0.276383	0.4041	299762		0.266855			Outlier
NC_008512	Proteobacteria	Bacteria,Proteobacteria,Gammaproteobacteria,CandidatusCarsonella.	0.920841	0.16645	159662	DE	0.836757		E1	Outlier
NC_008513	Proteobacteria	Bacteria,Proteobacteria,Gammaproteobacteria,Enterobacteriales,Enterobacteriaceae,Buchnera.	-0.808033	0.2008	416380	DE	0.955743		E1
NC_008525	Firmicutes	Bacteria,Firmicutes,Lactobacillales,Lactobacillaceae,Pediococcus.	0.981343	0.3734	1832387	PC	-0.961994		PC+E3
NC_008526	Firmicutes	Bacteria,Firmicutes,Lactobacillales,Lactobacillaceae,Lactobacillus.	0.337217	0.4662	2895264	PC	-0.965962	Anaerobe	PC+E3	Outlier
NC_008527	Firmicutes	Bacteria,Firmicutes,Lactobacillales,Streptococcaceae,Lactococcus.	0.996037	0.35855	2438589		-0.977923
NC_008528	Firmicutes	Bacteria,Firmicutes,Lactobacillales,Oenococcus.	-0.941396	0.3793	1780517		-0.894185			Outlier
NC_008529	Firmicutes	Bacteria,Firmicutes,Lactobacillales,Lactobacillaceae,Lactobacillus.	0.980056	0.49685	1856951	PC	0.251092	Anaerobe	PC+E3
NC_008530	Firmicutes	Bacteria,Firmicutes,Lactobacillales,Lactobacillaceae,Lactobacillus.	0.923197	0.3526	1894360		-0.898211
NC_008531	Firmicutes	Bacteria,Firmicutes,Lactobacillales,Leuconostoc.	0.935951	0.3771	2038396		-0.95212
NC_008532	Firmicutes	Bacteria,Firmicutes,Lactobacillales,Streptococcaceae,Streptococcus.	-0.604209	0.39075	1856368	PC	-0.901631	Anaerobe	PC+E3	Outlier
NC_008533	Firmicutes	Bacteria,Firmicutes,Lactobacillales,Streptococcaceae,Streptococcus.	0.884404	0.3971	2046115		-0.983214
NC_008536	Acidobacteria	Bacteria,Acidobacteria,Solibacteres,Solibacterales,Solibacteraceae,Solibacter.	0.610385	0.619	9965640	DE	-0.950434	Facultative	E1+E2
NC_008541	Actinobacteria	Bacteria,Actinobacteria,Actinobacteridae,Actinomycetales,Micrococcineae,Micrococcaceae,Arthrobacter.	0.414749	0.65475	4698945	DE	-0.558324	Obligate anaerobe	E1+E2	Outlier
NC_008542	Proteobacteria	Bacteria,Proteobacteria,Betaproteobacteria,Burkholderiales,Burkholderiaceae,Burkholderia,Burkholderiacepaciacomplex.	-0.838485	0.668	3483902		-0.985701
NC_008543	Proteobacteria	Bacteria,Proteobacteria,Betaproteobacteria,Burkholderiales,Burkholderiaceae,Burkholderia,Burkholderiacepaciacomplex.	-0.877246	0.6689	2998664		-0.986577
NC_008544	Proteobacteria	Bacteria,Proteobacteria,Betaproteobacteria,Burkholderiales,Burkholderiaceae,Burkholderia,Burkholderiacepaciacomplex.	-0.153844	0.6734	1055417		-0.927643
NC_008554	Proteobacteria	Bacteria,Proteobacteria,Deltaproteobacteria,Syntrophobacterales,Syntrophobacteraceae,Syntrophobacter.	-0.80648	0.59945	4990251	DE	-0.843639	Facultative	E1+E2
NC_008555	Firmicutes	Bacteria,Firmicutes,Bacillales,Listeriaceae,Listeria.	0.988583	0.3636	2814130		-0.220772
NC_008563	Proteobacteria	Bacteria,Proteobacteria,Gammaproteobacteria,Enterobacteriales,Enterobacteriaceae,Escherichia.	-0.796951	0.5055	5082025		-0.985588
NC_008570	Proteobacteria	Bacteria,Proteobacteria,Gammaproteobacteria,Aeromonadales,Aeromonadaceae,Aeromonas.	-0.942444	0.6155	4744448	DE	-0.969961	Anaerobe	E1
NC_008571	Bacteroidetes	Bacteria,Bacteroidetes,Flavobacteria,Flavobacteriales,Flavobacteriaceae,Gramella.	0.493673	0.36615	3798465	DE	-0.677942	Facultative	E1+E2
NC_008576	Proteobacteria	Bacteria,Proteobacteria,Magnetococcus.	-0.974525	0.5417	4719581	DE	-0.991782	Facultative	E1
NC_008577	Proteobacteria	Bacteria,Proteobacteria,Gammaproteobacteria,Alteromonadales,Shewanellaceae,Shewanella.	-0.977887	0.48055	4972204		-0.909295
NC_008578	Actinobacteria	Bacteria,Actinobacteria,Actinobacteridae,Actinomycetales,Frankineae,Acidothermaceae,Acidothermus.	-0.991527	0.66905	2443540	DE	-0.962739	Aerobe	E1+E2
NC_008593	Firmicutes	Bacteria,Firmicutes,Clostridia,Clostridiales,Clostridiaceae,Clostridium.	0.996961	0.2886	2547720		0.937041
NC_008595	Actinobacteria	Bacteria,Actinobacteria,Actinobacteridae,Actinomycetales,Corynebacterineae,Mycobacteriaceae,Mycobacterium,Mycobacteriumaviumcomplex(MAC).	-0.075108	0.6898	5475491		-0.631448
NC_008596	Actinobacteria	Bacteria,Actinobacteria,Actinobacteridae,Actinomycetales,Corynebacterineae,Mycobacteriaceae,Mycobacterium.	0.375665	0.67405	6988209	DE	-0.957064	Aerobe	E1+E2	Outlier
NC_008599	Proteobacteria	Bacteria,Proteobacteria,Epsilonproteobacteria,Campylobacterales,Campylobacteraceae,Campylobacter.	0.024354	0.33305	1773615		-0.388593
NC_008600	Firmicutes	Bacteria,Firmicutes,Bacillales,Bacillaceae,Bacillus,Bacilluscereusgroup.	0.996207	0.3543	5257091		-0.990823
NC_008601	Proteobacteria	Bacteria,Proteobacteria,Gammaproteobacteria,Thiotrichales,Francisellaceae,Francisella.	-0.185779	0.3247	1910031		-0.892046
NC_008609	Proteobacteria	Bacteria,Proteobacteria,Deltaproteobacteria,Desulfuromonadales,Pelobacteraceae,Pelobacter.	-0.927172	0.59035	4008000	DE	-0.546833	Aerobe	E1
NC_008610	Proteobacteria	Bacteria,Proteobacteria,Gammaproteobacteria,sulfur-oxidizingsymbionts.	-0.978594	0.34035	1160782	DE	-0.973551		E1
NC_008611	Actinobacteria	Bacteria,Actinobacteria,Actinobacteridae,Actinomycetales,Corynebacterineae,Mycobacteriaceae,Mycobacterium.	-0.971572	0.6549	5631606	DE	-0.974006	Obligate anaerobe	E1+E2
NC_008618	Actinobacteria	Bacteria,Actinobacteria,Actinobacteridae,Bifidobacteriales,Bifidobacteriaceae,Bifidobacterium.	0.28327	0.59195	2089645		0.57447
NC_008639	Chlorobi	Bacteria,Chlorobi,Chlorobia,Chlorobiales,Chlorobiaceae,Chlorobium/Pelodictyongroup,Chlorobium.	-0.79507	0.48335	3133902	DE	-0.688065	Anaerobe	E1
NC_008686	Proteobacteria	Bacteria,Proteobacteria,Alphaproteobacteria,Rhodobacterales,Rhodobacteraceae,Paracoccus.	-0.920736	0.6669	2852282	DE	-0.844022	Anaerobe	E1+E2
NC_008687	Proteobacteria	Bacteria,Proteobacteria,Alphaproteobacteria,Rhodobacterales,Rhodobacteraceae,Paracoccus.	-0.8806	0.67095	1730097		-0.801615
NC_008699	Actinobacteria	Bacteria,Actinobacteria,Actinobacteridae,Actinomycetales,Propionibacterineae,Nocardioidaceae,Nocardioides.	-0.774593	0.71715	4985871	DE	-0.80664	Obligate anaerobe	E1+E2
NC_008700	Proteobacteria	Bacteria,Proteobacteria,Gammaproteobacteria,Alteromonadales,Shewanellaceae,Shewanella.	-0.988772	0.53585	4306142	DE	-0.955637	Anaerobe	E1+E2
NC_008702	Proteobacteria	Bacteria,Proteobacteria,Betaproteobacteria,Rhodocyclales,Rhodocyclaceae,Azoarcus.	-0.973382	0.67925	4376040	DE	-0.980081	Anaerobe	E1+E2
NC_008705	Actinobacteria	Bacteria,Actinobacteria,Actinobacteridae,Actinomycetales,Corynebacterineae,Mycobacteriaceae,Mycobacterium.	0.296042	0.68435	5737227		-0.956098			Outlier
NC_008709	Proteobacteria	Bacteria,Proteobacteria,Gammaproteobacteria,Alteromonadales,Psychromonadaceae,Psychromonas.	-0.98681	0.40095	4559598	DE	-0.987015	Anaerobe	E1
NC_008710	Spirochaetes	Bacteria,Spirochaetes,Spirochaetales,Spirochaetaceae,Borrelia.	-0.983167	0.29115	917330	DE	0.822112	Obligate anaerobe	E1
NC_008711	Actinobacteria	Bacteria,Actinobacteria,Actinobacteridae,Actinomycetales,Micrococcineae,Micrococcaceae,Arthrobacter.	-0.733366	0.62335	4597686	DE	-0.647155	Anaerobe	E1+E2
NC_008726	Actinobacteria	Bacteria,Actinobacteria,Actinobacteridae,Actinomycetales,Corynebacterineae,Mycobacteriaceae,Mycobacterium.	-0.796222	0.67795	6491865	DE	-0.968384	Anaerobe	E1+E2
NC_008740	Proteobacteria	Bacteria,Proteobacteria,Gammaproteobacteria,Alteromonadales,Alteromonadaceae,Marinobacter.	-0.983351	0.572	4326849	DE	-0.969949	Anaerobe	E1+E2
NC_008750	Proteobacteria	Bacteria,Proteobacteria,Gammaproteobacteria,Alteromonadales,Shewanellaceae,Shewanella.	-0.996625	0.4464	4708380		-0.975949
NC_008751	Proteobacteria	Bacteria,Proteobacteria,Deltaproteobacteria,Desulfovibrionales,Desulfovibrionaceae,Desulfovibrio.	-0.998092	0.63015	3462887		-0.995875
NC_008752	Proteobacteria	Bacteria,Proteobacteria,Betaproteobacteria,Burkholderiales,Comamonadaceae,Acidovorax.	-0.916251	0.6855	5352772	DE	-0.966191	Anaerobe	E1+E2+E2+E2
NC_008767	Proteobacteria	Bacteria,Proteobacteria,Betaproteobacteria,Neisseriales,Neisseriaceae,Neisseria.	-0.939024	0.51625	2194961		-0.950547
NC_008769	Actinobacteria	Bacteria,Actinobacteria,Actinobacteridae,Actinomycetales,Corynebacterineae,Mycobacteriaceae,Mycobacterium,Mycobacteriumtuberculosiscomplex.	-0.982113	0.6564	4374522		-0.981074
NC_008781	Proteobacteria	Bacteria,Proteobacteria,Betaproteobacteria,Burkholderiales,Comamonadaceae,Polaromonas.	-0.98654	0.62525	4410291		-0.906168
NC_008782	Proteobacteria	Bacteria,Proteobacteria,Betaproteobacteria,Burkholderiales,Comamonadaceae,Acidovorax.	-0.950729	0.6617	4448856		-0.987486
NC_008783	Proteobacteria	Bacteria,Proteobacteria,Alphaproteobacteria,Rhizobiales,Bartonellaceae,Bartonella.	-0.985383	0.382	1445021		-0.97528
NC_008784	Proteobacteria	Bacteria,Proteobacteria,Betaproteobacteria,Burkholderiales,Burkholderiaceae,Burkholderia.	-0.966786	0.68655	1734922		-0.995944
NC_008785	Proteobacteria	Bacteria,Proteobacteria,Betaproteobacteria,Burkholderiales,Burkholderiaceae,Burkholderia.	-0.124297	0.6816	3497479		-0.839954
NC_008786	Proteobacteria	Bacteria,Proteobacteria,Betaproteobacteria,Burkholderiales,Comamonadaceae,Verminephrobacter.	-0.708701	0.6534	5566749	DE	-0.619343	Anaerobe	E1
NC_008787	Proteobacteria	Bacteria,Proteobacteria,Epsilonproteobacteria,Campylobacterales,Campylobacteraceae,Campylobacter.	-0.334739	0.30615	1616554		-0.922069
NC_008789	Proteobacteria	Bacteria,Proteobacteria,Gammaproteobacteria,Chromatiales,Ectothiorhodospiraceae,Halorhodospira.	-0.983009	0.67975	2678452	DE	-0.98976		E1+E2
NC_008800	Proteobacteria	Bacteria,Proteobacteria,Gammaproteobacteria,Enterobacteriales,Enterobacteriaceae,Yersinia.	-0.970381	0.4727	4615899		-0.96144
NC_008816	Cyanobacteria	Bacteria,Cyanobacteria,Prochlorales,Prochlorococcaceae,Prochlorococcus.	-0.87404	0.31335	1669886		0.815171
NC_008817	Cyanobacteria	Bacteria,Cyanobacteria,Prochlorales,Prochlorococcaceae,Prochlorococcus.	-0.882041	0.30855	1704176	DE	0.751104	Anaerobe	E1
NC_008819	Cyanobacteria	Bacteria,Cyanobacteria,Prochlorales,Prochlorococcaceae,Prochlorococcus.	-0.929424	0.3504	1864731		0.934004
NC_008820	Cyanobacteria	Bacteria,Cyanobacteria,Prochlorales,Prochlorococcaceae,Prochlorococcus.	-0.98601	0.5019	2682675		0.871096
NC_008825	Proteobacteria	Bacteria,Proteobacteria,Betaproteobacteria,Burkholderiales,Methylibium.	-0.781603	0.692	4044195	DE	-0.936996	Anaerobe	E1+E2+E2
NC_008835	Proteobacteria	Bacteria,Proteobacteria,Betaproteobacteria,Burkholderiales,Burkholderiaceae,Burkholderia.	-0.951424	0.68945	2284095		-0.9923
NC_008836	Proteobacteria	Bacteria,Proteobacteria,Betaproteobacteria,Burkholderiales,Burkholderiaceae,Burkholderia.	-0.715699	0.6816	3458208		-0.979561
NC_009004	Firmicutes	Bacteria,Firmicutes,Lactobacillales,Streptococcaceae,Lactococcus.	0.992842	0.35735	2529478		-0.967121
NC_009009	Firmicutes	Bacteria,Firmicutes,Lactobacillales,Streptococcaceae,Streptococcus.	0.801559	0.434	2388435	PC	-0.992966		PC+E3
NC_009012	Firmicutes	Bacteria,Firmicutes,Clostridia,Clostridiales,Clostridiaceae,Clostridium.	0.998085	0.3899	3843301		-0.990887
NC_009049	Proteobacteria	Bacteria,Proteobacteria,Alphaproteobacteria,Rhodobacterales,Rhodobacteraceae,Rhodobacter.	-0.775971	0.6909	3147721		-0.95543
NC_009050	Proteobacteria	Bacteria,Proteobacteria,Alphaproteobacteria,Rhodobacterales,Rhodobacteraceae,Rhodobacter.	0.655865	0.68625	1219053		-0.654384			Outlier
NC_009052	Proteobacteria	Bacteria,Proteobacteria,Gammaproteobacteria,Alteromonadales,Shewanellaceae,Shewanella.	-0.993686	0.46285	5127376		-0.938985
NC_009053	Proteobacteria	Bacteria,Proteobacteria,Gammaproteobacteria,Pasteurellales,Pasteurellaceae,Actinobacillus.	0.739793	0.413	2274482		-0.976487			Outlier
NC_009074	Proteobacteria	Bacteria,Proteobacteria,Betaproteobacteria,Burkholderiales,Burkholderiaceae,Burkholderia,pseudomalleigroup.	-0.85264	0.6801	3912947		-0.980961
NC_009075	Proteobacteria	Bacteria,Proteobacteria,Betaproteobacteria,Burkholderiales,Burkholderiaceae,Burkholderia,pseudomalleigroup.	-0.904469	0.686	3127456		-0.989907
NC_009076	Proteobacteria	Bacteria,Proteobacteria,Betaproteobacteria,Burkholderiales,Burkholderiaceae,Burkholderia,pseudomalleigroup.	-0.643642	0.67965	3988455		-0.953486
NC_009077	Actinobacteria	Bacteria,Actinobacteria,Actinobacteridae,Actinomycetales,Corynebacterineae,Mycobacteriaceae,Mycobacterium.	0.085265	0.68375	6048425	DE	-0.968286	Facultative	E1+E2
NC_009078	Proteobacteria	Bacteria,Proteobacteria,Betaproteobacteria,Burkholderiales,Burkholderiaceae,Burkholderia,pseudomalleigroup.	-0.950283	0.6862	3100794		-0.99567
NC_009079	Proteobacteria	Bacteria,Proteobacteria,Betaproteobacteria,Burkholderiales,Burkholderiaceae,Burkholderia.	-0.750233	0.6896	2352693		-0.945322
NC_009080	Proteobacteria	Bacteria,Proteobacteria,Betaproteobacteria,Burkholderiales,Burkholderiaceae,Burkholderia.	-0.432982	0.6816	3495687		-0.93528
NC_009085	Proteobacteria	Bacteria,Proteobacteria,Gammaproteobacteria,Pseudomonadales,Moraxellaceae,Acinetobacter.	-0.245957	0.3894	3976747		-0.972943
NC_009089	Firmicutes	Bacteria,Firmicutes,Clostridia,Clostridiales,Clostridiaceae,Clostridium.	0.999406	0.2905	4290252		0.372632
NC_009091	Cyanobacteria	Bacteria,Cyanobacteria,Prochlorales,Prochlorococcaceae,Prochlorococcus.	-0.82151	0.3138	1641879		0.768523
NC_009092	Proteobacteria	Bacteria,Proteobacteria,Gammaproteobacteria,Alteromonadales,Shewanellaceae,Shewanella.	-0.996126	0.5367	4602594	DE	-0.986623	Obligate aerobe	E1+E2
NC_009138	Proteobacteria	Bacteria,Proteobacteria,Betaproteobacteria,Burkholderiales,Oxalobacteraceae,Herminiimonas.	-0.982947	0.54255	3424307	DE	-0.990273	Anaerobe	E1+E2
NC_009142	Actinobacteria	Bacteria,Actinobacteria,Actinobacteridae,Actinomycetales,Pseudonocardineae,Pseudonocardiaceae,Saccharopolyspora.	-0.985448	0.71145	8212805	DE	-0.992993	Aerobe	E1+E2
NC_009253	Firmicutes	Bacteria,Firmicutes,Clostridia,Clostridiales,Peptococcaceae,Desulfotomaculum.	0.989766	0.42325	3608104	PC	-0.974373	Obligate anaerobe	PC+E1
NC_009254	Proteobacteria	Bacteria,Proteobacteria,Betaproteobacteria,Burkholderiales,Burkholderiaceae,Burkholderia,Burkholderiacepaciacomplex.	-0.80313	0.6661	1241007		-0.985313
NC_009255	Proteobacteria	Bacteria,Proteobacteria,Betaproteobacteria,Burkholderiales,Burkholderiaceae,Burkholderia,Burkholderiacepaciacomplex.	0.182285	0.6686	2411759		-0.990711
NC_009256	Proteobacteria	Bacteria,Proteobacteria,Betaproteobacteria,Burkholderiales,Burkholderiaceae,Burkholderia,Burkholderiacepaciacomplex.	-0.600593	0.66485	3652814		-0.967958
NC_009257	Proteobacteria	Bacteria,Proteobacteria,Gammaproteobacteria,Thiotrichales,Francisellaceae,Francisella.	0.143986	0.3228	1898476		-0.894447
NC_009328	Firmicutes	Bacteria,Firmicutes,Bacillales,Bacillaceae,Geobacillus.	0.954319	0.49	3550319	PC	-0.993516	Facultative	PC+E3
NC_009332	Firmicutes	Bacteria,Firmicutes,Lactobacillales,Streptococcaceae,Streptococcus.	0.965542	0.38635	1841271		-0.973073
NC_009337	Chlorobi	Bacteria,Chlorobi,Chlorobia,Chlorobiales,Chlorobiaceae,Chlorobium/Pelodictyongroup,Chlorobium.	-0.962059	0.5299	1966858		-0.126806
NC_009338	Actinobacteria	Bacteria,Actinobacteria,Actinobacteridae,Actinomycetales,Corynebacterineae,Mycobacteriaceae,Mycobacterium.	-0.662753	0.6792	5619607		-0.953624
NC_009342	Actinobacteria	Bacteria,Actinobacteria,Actinobacteridae,Actinomycetales,Corynebacterineae,Corynebacteriaceae,Corynebacterium.	-0.905829	0.5413	3314179		-0.99257
NC_009348	Proteobacteria	Bacteria,Proteobacteria,Gammaproteobacteria,Aeromonadales,Aeromonadaceae,Aeromonas.	-0.981839	0.58495	4702402		-0.968934
NC_009379	Proteobacteria	Bacteria,Proteobacteria,Betaproteobacteria,Burkholderiales,Burkholderiaceae,Polynucleobacter.	-0.987948	0.4485	2159490	DE	-0.973808	Facultative	E1
NC_009380	Actinobacteria	Bacteria,Actinobacteria,Actinobacteridae,Actinomycetales,Micromonosporineae,Micromonosporaceae,Salinispora.	-0.961188	0.69465	5183331		-0.877298
NC_009381	Proteobacteria	Bacteria,Proteobacteria,Gammaproteobacteria,Enterobacteriales,Enterobacteriaceae,Yersinia.	-0.992462	0.477	4517345		-0.991992
NC_009428	Proteobacteria	Bacteria,Proteobacteria,Alphaproteobacteria,Rhodobacterales,Rhodobacteraceae,Rhodobacter.	-0.851825	0.6849	3217726		-0.973274
NC_009434	Proteobacteria	Bacteria,Proteobacteria,Gammaproteobacteria,Pseudomonadales,Pseudomonadaceae,Pseudomonas.	-0.994586	0.63875	4567418		-0.991997
NC_009436	Proteobacteria	Bacteria,Proteobacteria,Gammaproteobacteria,Enterobacteriales,Enterobacteriaceae,Enterobacter.	-0.724062	0.52985	4518712		-0.964509
NC_009437	Firmicutes	Bacteria,Firmicutes,Clostridia,Clostridiales,Syntrophomonadaceae,Caldicellulosiruptor.	0.998215	0.3521	2970275	PC	-0.969095	Facultative	PC+E1
NC_009438	Proteobacteria	Bacteria,Proteobacteria,Gammaproteobacteria,Alteromonadales,Shewanellaceae,Shewanella.	-0.995601	0.44455	4659220		-0.946031
NC_009439	Proteobacteria	Bacteria,Proteobacteria,Gammaproteobacteria,Pseudomonadales,Pseudomonadaceae,Pseudomonas.	-0.979799	0.6467	5072807		-0.956147
NC_009441	Bacteroidetes	Bacteria,Bacteroidetes,Flavobacteria,Flavobacteriales,Flavobacteriaceae,Flavobacterium.	0.747902	0.33995	6096872	DE	-0.769772	Anaerobe	E1+E2+E2
NC_009442	Firmicutes	Bacteria,Firmicutes,Lactobacillales,Streptococcaceae,Streptococcus.	0.854895	0.411	2096309	PC	-0.991404	Anaerobe	PC+E3
NC_009443	Firmicutes	Bacteria,Firmicutes,Lactobacillales,Streptococcaceae,Streptococcus.	0.869785	0.41105	2095698		-0.991914
NC_009445	Proteobacteria	Bacteria,Proteobacteria,Alphaproteobacteria,Rhizobiales,Bradyrhizobiaceae,Bradyrhizobium.	-0.971537	0.65505	7456587	DE	-0.955952	Anaerobe	E1+E2
NC_009446	Proteobacteria	Bacteria,Proteobacteria,Gammaproteobacteria,Cardiobacteriales,Cardiobacteriaceae,Dichelobacter.	-0.458531	0.44365	1389350	DE	-0.918923	Aerobe	E1
NC_009454	Firmicutes	Bacteria,Firmicutes,Clostridia,Clostridiales,Peptococcaceae,Pelotomaculum.	0.837956	0.53015	3025375	DE	-0.929149	Facultative	E1	*
NC_009455	Chloroflexi	Bacteria,Chloroflexi,Dehalococcoidetes,Dehalococcoides.	-0.772551	0.47155	1341892		0.242682
NC_009456	Proteobacteria	Bacteria,Proteobacteria,Gammaproteobacteria,Vibrionales,Vibrionaceae,Vibrio.	-0.834661	0.46965	1108250		-0.860805
NC_009457	Proteobacteria	Bacteria,Proteobacteria,Gammaproteobacteria,Vibrionales,Vibrionaceae,Vibrio.	-0.471122	0.47775	3024069		-0.916832
NC_009465	Proteobacteria	Bacteria,Proteobacteria,Gammaproteobacteria,sulfur-oxidizingsymbionts.	-0.987189	0.31595	1022154		-0.929757
NC_009480	Actinobacteria	Bacteria,Actinobacteria,Actinobacteridae,Actinomycetales,Micrococcineae,Microbacteriaceae,Clavibacter.	-0.436265	0.7266	3297891	DE	-0.638057	Aerobe	E1+E2
NC_009481	Cyanobacteria	Bacteria,Cyanobacteria,Chroococcales,Synechococcus.	-0.983378	0.60235	2366980	DE	0.799603	Obligate anaerobe	E1
NC_009482	Cyanobacteria	Bacteria,Cyanobacteria,Chroococcales,Synechococcus.	-0.989271	0.6083	2224914	DE	0.960844	Aerobe	E1
NC_009483	Proteobacteria	Bacteria,Proteobacteria,Deltaproteobacteria,Desulfuromonadales,Geobacteraceae,Geobacter.	0.44492	0.5425	5136364	DE	-0.906019	Aerobe	E1	Outlier
NC_009484	Proteobacteria	Bacteria,Proteobacteria,Alphaproteobacteria,Rhodospirillales,Acetobacteraceae,Acidiphilium.	-0.373572	0.68	3389227		-0.952373
NC_009485	Proteobacteria	Bacteria,Proteobacteria,Alphaproteobacteria,Rhizobiales,Bradyrhizobiaceae,Bradyrhizobium.	-0.969992	0.6492	8264687	DE	-0.924766	Facultative	E1+E2
NC_009486	Thermotogae	Bacteria,Thermotogae,Thermotogales,Thermotogaceae,Thermotoga.	0.580394	0.4619	1823511	PC	-0.83938		PC+E3
NC_009487	Firmicutes	Bacteria,Firmicutes,Bacillales,Staphylococcus.	0.983932	0.3295	2906700		-0.346405
NC_009488	Proteobacteria	Bacteria,Proteobacteria,Alphaproteobacteria,Rickettsiales,Rickettsiaceae,Rickettsieae,Orientia.	0.782836	0.30505	2127051		-0.84836			Outlier
NC_009494	Proteobacteria	Bacteria,Proteobacteria,Gammaproteobacteria,Legionellales,Legionellaceae,Legionella.	-0.950529	0.38645	3576470		-0.905368
NC_009495	Firmicutes	Bacteria,Firmicutes,Clostridia,Clostridiales,Clostridiaceae,Clostridium.	0.994611	0.28665	3886916		0.828898
NC_009497	Firmicutes	Bacteria,Firmicutes,Mollicutes,Mycoplasmataceae,Mycoplasma.	0.977425	0.2971	877438		0.914926
NC_009504	Proteobacteria	Bacteria,Proteobacteria,Alphaproteobacteria,Rhizobiales,Brucellaceae,Brucella.	-0.938702	0.57255	1164220		-0.77308
NC_009505	Proteobacteria	Bacteria,Proteobacteria,Alphaproteobacteria,Rhizobiales,Brucellaceae,Brucella.	-0.990804	0.57165	2111370		-0.982801
NC_009511	Proteobacteria	Bacteria,Proteobacteria,Alphaproteobacteria,Sphingomonadales,Sphingomonadaceae,Sphingomonas.	-0.859712	0.68395	5382261	DE	-0.966002	Facultative	E1+E2
NC_009512	Proteobacteria	Bacteria,Proteobacteria,Gammaproteobacteria,Pseudomonadales,Pseudomonadaceae,Pseudomonas.	-0.986847	0.61855	5959964		-0.983042
NC_009513	Firmicutes	Bacteria,Firmicutes,Lactobacillales,Lactobacillaceae,Lactobacillus.	0.935865	0.3886	1999618		-0.941875
NC_009523	Chloroflexi	Bacteria,Chloroflexi,Chloroflexales,Chloroflexaceae,Roseiflexus.	-0.905266	0.60385	5801598	DE	0.045599	Anaerobe	E1
NC_009524	Proteobacteria	Bacteria,Proteobacteria,Gammaproteobacteria,Pseudomonadales,Moraxellaceae,Psychrobacter.	0.777974	0.44885	2978976	DE	-0.903728	Anaerobe	E1	Outlier
NC_009525	Actinobacteria	Bacteria,Actinobacteria,Actinobacteridae,Actinomycetales,Corynebacterineae,Mycobacteriaceae,Mycobacterium,Mycobacteriumtuberculosiscomplex.	-0.984927	0.65615	4419977		-0.983459
NC_009565	Actinobacteria	Bacteria,Actinobacteria,Actinobacteridae,Actinomycetales,Corynebacterineae,Mycobacteriaceae,Mycobacterium,Mycobacteriumtuberculosiscomplex.	-0.983014	0.65615	4424435		-0.980956
NC_009566	Proteobacteria	Bacteria,Proteobacteria,Gammaproteobacteria,Pasteurellales,Pasteurellaceae,Haemophilus.	-0.902811	0.3804	1813033		-0.795321
NC_009567	Proteobacteria	Bacteria,Proteobacteria,Gammaproteobacteria,Pasteurellales,Pasteurellaceae,Haemophilus.	-0.913225	0.38	1887192		-0.929119
NC_009613	Bacteroidetes	Bacteria,Bacteroidetes,Flavobacteria,Flavobacteriales,Flavobacteriaceae,Flavobacterium.	0.35354	0.3257	2861988	DE	0.145468	Aerobe	E1
NC_009614	Bacteroidetes	Bacteria,Bacteroidetes,Bacteroidetes(class),Bacteroidales,Bacteroidaceae,Bacteroides.	-0.993425	0.42595	5163189		-0.959129
NC_009615	Bacteroidetes	Bacteria,Bacteroidetes,Bacteroidetes(class),Bacteroidales,Porphyromonadaceae,Parabacteroides.	-0.953582	0.45015	4811379		-0.649241
NC_009616	Thermotogae	Bacteria,Thermotogae,Thermotogales,Thermotogaceae,Thermosipho.	-0.751091	0.30965	1915238	PC	-0.712607	Aerobe	PC+E3
NC_009617	Firmicutes	Bacteria,Firmicutes,Clostridia,Clostridiales,Clostridiaceae,Clostridium.	0.996246	0.2986	6000632	PC	-0.510929		PC+E1
NC_009632	Firmicutes	Bacteria,Firmicutes,Bacillales,Staphylococcus.	0.983938	0.3295	2906507		-0.34677
NC_009633	Firmicutes	Bacteria,Firmicutes,Clostridia,Clostridiales,Clostridiaceae,Alkaliphilus.	0.993542	0.36825	4929566	PC	-0.725471	Aerobe	PC+E1
NC_009636	Proteobacteria	Bacteria,Proteobacteria,Alphaproteobacteria,Rhizobiales,Rhizobiaceae,Sinorhizobium/Ensifergroup,Sinorhizobium.	-0.652388	0.6151	3781904	DE	-0.922543	Facultative	E1+E2
NC_009641	Firmicutes	Bacteria,Firmicutes,Bacillales,Staphylococcus.	0.969512	0.32885	2878897		-0.142224
NC_009648	Proteobacteria	Bacteria,Proteobacteria,Gammaproteobacteria,Enterobacteriales,Enterobacteriaceae,Klebsiella.	-0.936582	0.5748	5315120		-0.989
NC_009654	Proteobacteria	Bacteria,Proteobacteria,Gammaproteobacteria,Oceanospirillales,Marinomonas.	-0.997355	0.4259	5100344		-0.975903
NC_009655	Proteobacteria	Bacteria,Proteobacteria,Gammaproteobacteria,Pasteurellales,Pasteurellaceae,Actinobacillus.	-0.639768	0.4492	2319663	DE	-0.983594		E1
NC_009656	Proteobacteria	Bacteria,Proteobacteria,Gammaproteobacteria,Pseudomonadales,Pseudomonadaceae,Pseudomonas.	-0.992457	0.6645	6588339		-0.993362
NC_009659	Proteobacteria	Bacteria,Proteobacteria,Betaproteobacteria,Burkholderiales,Oxalobacteraceae,Janthinobacterium.	-0.965977	0.54235	4110251	DE	-0.975846	Anaerobe	E1+E2
NC_009662	Proteobacteria	Bacteria,Proteobacteria,Epsilonproteobacteria,Nitratiruptor.	0.968518	0.39685	1877931	DE	-0.956705	Aerobe	E1	Outlier
NC_009663	Proteobacteria	Bacteria,Proteobacteria,Epsilonproteobacteria,Sulfurovum.	0.860199	0.4323	2562277	DE	-0.797546	Anaerobe	E1	Outlier
NC_009664	Actinobacteria	Bacteria,Actinobacteria,Actinobacteridae,Actinomycetales,Frankineae,Kineosporiaceae,Kineococcus.	0.306034	0.72555	4761183	DE	-0.749969	Aerobe	E1+E2+E2	Outlier
NC_009665	Proteobacteria	Bacteria,Proteobacteria,Gammaproteobacteria,Alteromonadales,Shewanellaceae,Shewanella.	-0.992094	0.46315	5229686		-0.936362
NC_009667	Proteobacteria	Bacteria,Proteobacteria,Alphaproteobacteria,Rhizobiales,Brucellaceae,Ochrobactrum.	-0.992517	0.5593	2887297		-0.992178
NC_009668	Proteobacteria	Bacteria,Proteobacteria,Alphaproteobacteria,Rhizobiales,Brucellaceae,Ochrobactrum.	-0.977104	0.56225	1895911		-0.968991
NC_009674	Firmicutes	Bacteria,Firmicutes,Bacillales,Bacillaceae,Bacillus,Bacilluscereusgroup.	0.991825	0.3588	4087024	PC	-0.976496	Aerobe	PC+E3
NC_009675	Proteobacteria	Bacteria,Proteobacteria,Deltaproteobacteria,Myxococcales,Cystobacterineae,Myxococcaceae,Anaeromyxobacter.	0.904066	0.73545	5277990	DE	-0.980943	Aerobe	E1+E2	Outlier
NC_009697	Firmicutes	Bacteria,Firmicutes,Clostridia,Clostridiales,Clostridiaceae,Clostridium.	0.99382	0.2819	3863450		0.83693
NC_009698	Firmicutes	Bacteria,Firmicutes,Clostridia,Clostridiales,Clostridiaceae,Clostridium.	0.994384	0.2818	3760560		0.812669
NC_009699	Firmicutes	Bacteria,Firmicutes,Clostridia,Clostridiales,Clostridiaceae,Clostridium.	0.993242	0.28295	3995387		0.816968
NC_009706	Firmicutes	Bacteria,Firmicutes,Clostridia,Clostridiales,Clostridiaceae,Clostridium.	0.998872	0.3198	3964618	PC	-0.988709	Aerobe	PC+E1
NC_009707	Proteobacteria	Bacteria,Proteobacteria,Epsilonproteobacteria,Campylobacterales,Campylobacteraceae,Campylobacter.	-0.258856	0.30565	1845106		-0.861758
NC_009708	Proteobacteria	Bacteria,Proteobacteria,Gammaproteobacteria,Enterobacteriales,Enterobacteriaceae,Yersinia.	-0.95849	0.4754	4723306		-0.956341
NC_009714	Proteobacteria	Bacteria,Proteobacteria,Epsilonproteobacteria,Campylobacterales,Campylobacteraceae,Campylobacter.	0.056732	0.31735	1711273	DE	-0.721555	Anaerobe	E1
NC_009715	Proteobacteria	Bacteria,Proteobacteria,Epsilonproteobacteria,Campylobacterales,Campylobacteraceae,Campylobacter.	0.791098	0.4453	1971264	DE	-0.726869	Anaerobe	E1	Outlier
NC_009718	Thermotogae	Bacteria,Thermotogae,Thermotogales,Thermotogaceae,Fervidobacterium.	0.306852	0.3485	1948941	PC	-0.245414	Anaerobe	PC+E3
NC_009719	Proteobacteria	Bacteria,Proteobacteria,Alphaproteobacteria,Rhizobiales,Phyllobacteriaceae,Parvibaculum.	-0.845108	0.62325	3914745	DE	-0.647859	Anaerobe	E1+E2
NC_009720	Proteobacteria	Bacteria,Proteobacteria,Alphaproteobacteria,Rhizobiales,Xanthobacteraceae,Xanthobacter.	-0.984802	0.67465	5308934	DE	-0.99156	Anaerobe	E1+E2+E2
NC_009725	Firmicutes	Bacteria,Firmicutes,Bacillales,Bacillaceae,Bacillus.	0.98592	0.4647	3918589		-0.458236
NC_009727	Proteobacteria	Bacteria,Proteobacteria,Gammaproteobacteria,Legionellales,Coxiellaceae,Coxiella.	-0.184922	0.42395	2158758		-0.756163
NC_009749	Proteobacteria	Bacteria,Proteobacteria,Gammaproteobacteria,Thiotrichales,Francisellaceae,Francisella.	-0.456953	0.32175	1890909		-0.963844
NC_009767	Chloroflexi	Bacteria,Chloroflexi,Chloroflexales,Chloroflexaceae,Roseiflexus.	-0.992207	0.60695	5723298	DE	-0.957607	Anaerobe	E1
NC_009778	Proteobacteria	Bacteria,Proteobacteria,Gammaproteobacteria,Enterobacteriales,Enterobacteriaceae,Cronobacter.	0.471631	0.5677	4368373		-0.834065			Outlier
NC_009782	Firmicutes	Bacteria,Firmicutes,Bacillales,Staphylococcus.	0.975053	0.3288	2880168		-0.340755
NC_009783	Proteobacteria	Bacteria,Proteobacteria,Gammaproteobacteria,Vibrionales,Vibrionaceae,Vibrio.	-0.464662	0.45545	3765351		-0.942778
NC_009784	Proteobacteria	Bacteria,Proteobacteria,Gammaproteobacteria,Vibrionales,Vibrionaceae,Vibrio.	-0.60495	0.45265	2204018		-0.701183
NC_009785	Firmicutes	Bacteria,Firmicutes,Lactobacillales,Streptococcaceae,Streptococcus.	0.91552	0.40495	2196662	PC	-0.983524	Anaerobe	PC+E3
NC_009792	Proteobacteria	Bacteria,Proteobacteria,Gammaproteobacteria,Enterobacteriales,Enterobacteriaceae,Citrobacter.	-0.966596	0.5381	4720462		-0.990369
NC_009800	Proteobacteria	Bacteria,Proteobacteria,Gammaproteobacteria,Enterobacteriales,Enterobacteriaceae,Escherichia.	-0.799324	0.50825	4643538		-0.981948
NC_009801	Proteobacteria	Bacteria,Proteobacteria,Gammaproteobacteria,Enterobacteriales,Enterobacteriaceae,Escherichia.	-0.906856	0.5063	4979619		-0.980907
NC_009802	Proteobacteria	Bacteria,Proteobacteria,Epsilonproteobacteria,Campylobacterales,Campylobacteraceae,Campylobacter.	0.938725	0.39415	2052007	DE	-0.528615	Anaerobe	E1	Outlier
NC_009828	Thermotogae	Bacteria,Thermotogae,Thermotogales,Thermotogaceae,Thermotoga.	-0.487488	0.38735	2135342	PC	-0.332524	Obligate anaerobe	PC+E3
NC_009831	Proteobacteria	Bacteria,Proteobacteria,Gammaproteobacteria,Alteromonadales,Shewanellaceae,Shewanella.	-0.979356	0.4608	5517674		-0.87995
NC_009832	Proteobacteria	Bacteria,Proteobacteria,Gammaproteobacteria,Enterobacteriales,Enterobacteriaceae,Serratia.	-0.919327	0.55075	5448853		-0.947921
NC_009839	Proteobacteria	Bacteria,Proteobacteria,Epsilonproteobacteria,Campylobacterales,Campylobacteraceae,Campylobacter.	-0.505066	0.3054	1628115		-0.939256
NC_009840	Cyanobacteria	Bacteria,Cyanobacteria,Prochlorales,Prochlorococcaceae,Prochlorococcus.	-0.70701	0.31155	1738790		0.61964
NC_009848	Firmicutes	Bacteria,Firmicutes,Bacillales,Bacillaceae,Bacillus.	0.987545	0.4129	3704465		-0.415941
NC_009850	Proteobacteria	Bacteria,Proteobacteria,Epsilonproteobacteria,Campylobacterales,Campylobacteraceae,Arcobacter.	0.919348	0.27055	2341251	DE	-0.516615	Obligate anaerobe	E1	Outlier
NC_009879	Proteobacteria	Bacteria,Proteobacteria,Alphaproteobacteria,Rickettsiales,Rickettsiaceae,Rickettsieae,Rickettsia,typhusgroup.	0.270753	0.3107	1159772		-0.82812			Outlier
NC_009881	Proteobacteria	Bacteria,Proteobacteria,Alphaproteobacteria,Rickettsiales,Rickettsiaceae,Rickettsieae,Rickettsia,spottedfevergroup.	0.24983	0.32325	1231060		-0.90947			Outlier
NC_009882	Proteobacteria	Bacteria,Proteobacteria,Alphaproteobacteria,Rickettsiales,Rickettsiaceae,Rickettsieae,Rickettsia,spottedfevergroup.	0.569843	0.32465	1257710		-0.935292			Outlier
NC_009883	Proteobacteria	Bacteria,Proteobacteria,Alphaproteobacteria,Rickettsiales,Rickettsiaceae,Rickettsieae,Rickettsia.	0.76345	0.31625	1528980		-0.846304			Outlier
NC_009900	Proteobacteria	Bacteria,Proteobacteria,Alphaproteobacteria,Rickettsiales,Rickettsiaceae,Rickettsieae,Rickettsia,spottedfevergroup.	0.728307	0.32555	1360898		-0.873715			Outlier
NC_009901	Proteobacteria	Bacteria,Proteobacteria,Gammaproteobacteria,Alteromonadales,Shewanellaceae,Shewanella.	-0.978536	0.44665	5174581		-0.959836
NC_009921	Actinobacteria	Bacteria,Actinobacteria,Actinobacteridae,Actinomycetales,Frankineae,Frankiaceae,Frankia.	-0.981919	0.71165	8982042	DE	-0.908875		E1
NC_009922	Firmicutes	Bacteria,Firmicutes,Clostridia,Clostridiales,Clostridiaceae,Alkaliphilus.	0.998587	0.36255	3123558	PC	-0.457854	Obligate anaerobe	PC+E1
NC_009925	Cyanobacteria	Bacteria,Cyanobacteria,Acaryochloris.	-0.937234	0.47395	6503724		-0.938959
NC_009937	Proteobacteria	Bacteria,Proteobacteria,Alphaproteobacteria,Rhizobiales,Xanthobacteraceae,Azorhizobium.	-0.955672	0.6732	5369772	DE	-0.915072	Anaerobe	E1+E2
NC_009943	Proteobacteria	Bacteria,Proteobacteria,Deltaproteobacteria,Desulfobacterales,Desulfobacteraceae,Desulfococcus.	-0.918617	0.56155	3944167	DE	-0.932621	Anaerobe	E1+E1+E2
NC_009952	Proteobacteria	Bacteria,Proteobacteria,Alphaproteobacteria,Rhodobacterales,Rhodobacteraceae,Dinoroseobacter.	-0.959445	0.66015	3789584	DE	-0.973457	Obligate anaerobe	E1+E2+E2
NC_009953	Actinobacteria	Bacteria,Actinobacteria,Actinobacteridae,Actinomycetales,Micromonosporineae,Micromonosporaceae,Salinispora.	-0.951541	0.69525	5786361		-0.899619
NC_009972	Chloroflexi	Bacteria,Chloroflexi,Herpetosiphonales,Herpetosiphonaceae,Herpetosiphon.	-0.986193	0.50675	6346587	DE	0.077599	Obligate anaerobe	E1
NC_009976	Cyanobacteria	Bacteria,Cyanobacteria,Prochlorales,Prochlorococcaceae,Prochlorococcus.	-0.893027	0.38035	1688963	DE	0.884467	Obligate anaerobe	E1
NC_009997	Proteobacteria	Bacteria,Proteobacteria,Gammaproteobacteria,Alteromonadales,Shewanellaceae,Shewanella.	-0.996194	0.4629	5347283		-0.967161
NC_010001	Firmicutes	Bacteria,Firmicutes,Clostridia,Clostridiales,Clostridiaceae,Clostridium.	0.996137	0.3536	4847594	PC	-0.979523	Anaerobe	PC+E1
NC_010002	Proteobacteria	Bacteria,Proteobacteria,Betaproteobacteria,Burkholderiales,Comamonadaceae,Delftia.	-0.981983	0.6647	6767514	DE	-0.991311	Obligate anaerobe	E1+E2
NC_010003	Thermotogae	Bacteria,Thermotogae,Thermotogales,Thermotogaceae,Petrotoga.	0.233076	0.3412	2169548	PC	-0.688044	Obligate anaerobe	PC+PC+E3
NC_010067	Proteobacteria	Bacteria,Proteobacteria,Gammaproteobacteria,Enterobacteriales,Enterobacteriaceae,Salmonella.	-0.820349	0.5137	4600800		-0.983971
NC_010079	Firmicutes	Bacteria,Firmicutes,Bacillales,Staphylococcus.	0.951319	0.32755	2872915		-0.175265
NC_010080	Firmicutes	Bacteria,Firmicutes,Lactobacillales,Lactobacillaceae,Lactobacillus.	0.958711	0.37095	2080931	PC	-0.979058	Anaerobe	PC+E3
NC_010084	Proteobacteria	Bacteria,Proteobacteria,Betaproteobacteria,Burkholderiales,Burkholderiaceae,Burkholderia,Burkholderiacepaciacomplex.	-0.852188	0.6688	3448466		-0.987329
NC_010086	Proteobacteria	Bacteria,Proteobacteria,Betaproteobacteria,Burkholderiales,Burkholderiaceae,Burkholderia,Burkholderiacepaciacomplex.	0.013967	0.67135	2472928		-0.979159
NC_010087	Proteobacteria	Bacteria,Proteobacteria,Betaproteobacteria,Burkholderiales,Burkholderiaceae,Burkholderia,Burkholderiacepaciacomplex.	-0.508698	0.65915	919806		-0.949246
NC_010102	Proteobacteria	Bacteria,Proteobacteria,Gammaproteobacteria,Enterobacteriales,Enterobacteriaceae,Salmonella.	-0.979734	0.5211	4858887		-0.995981
NC_010103	Proteobacteria	Bacteria,Proteobacteria,Alphaproteobacteria,Rhizobiales,Brucellaceae,Brucella.	-0.991071	0.572	2105969		-0.983028
NC_010104	Proteobacteria	Bacteria,Proteobacteria,Alphaproteobacteria,Rhizobiales,Brucellaceae,Brucella.	-0.952004	0.5732	1206800		-0.829036
NC_010117	Proteobacteria	Bacteria,Proteobacteria,Gammaproteobacteria,Legionellales,Coxiellaceae,Coxiella.	-0.475794	0.42755	2016427		-0.973568
NC_010118	Bacteroidetes	Bacteria,Bacteroidetes,Flavobacteria,Flavobacteriales,CandidatusSulcia.	0.479784	0.2252	245530	DE	0.472132	Anaerobe	E1
NC_010120	Proteobacteria	Bacteria,Proteobacteria,Betaproteobacteria,Neisseriales,Neisseriaceae,Neisseria.	-0.956628	0.51705	2153416		-0.960366
NC_010125	Proteobacteria	Bacteria,Proteobacteria,Alphaproteobacteria,Rhodospirillales,Acetobacteraceae,Gluconacetobacter.	-0.891395	0.665	3944163		-0.917584
NC_010159	Proteobacteria	Bacteria,Proteobacteria,Gammaproteobacteria,Enterobacteriales,Enterobacteriaceae,Yersinia.	-0.971539	0.47585	4504254		-0.926927
NC_010161	Proteobacteria	Bacteria,Proteobacteria,Alphaproteobacteria,Rhizobiales,Bartonellaceae,Bartonella.	-0.984243	0.38815	2619061	DE	-0.967949	Anaerobe	E1
NC_010162	Proteobacteria	Bacteria,Proteobacteria,Deltaproteobacteria,Myxococcales,Sorangineae,Polyangiaceae,Sorangium.	-0.866861	0.7137	13033779		-0.620489
NC_010163	Tenericutes	Bacteria,Tenericutes,Mollicutes,Acholeplasmatales,Acholeplasmataceae,Acholeplasma.	0.996309	0.3194	1496992		0.979176
NC_010167	Proteobacteria	Bacteria,Proteobacteria,Alphaproteobacteria,Rhizobiales,Brucellaceae,Brucella.	-0.941978	0.5735	1400844		-0.896574
NC_010168	Actinobacteria	Bacteria,Actinobacteria,Actinobacteridae,Actinomycetales,Micrococcineae,Micrococcaceae,Renibacterium.	-0.959741	0.56275	3155250	DE	-0.967325	Anaerobe	E1
NC_010169	Proteobacteria	Bacteria,Proteobacteria,Alphaproteobacteria,Rhizobiales,Brucellaceae,Brucella.	-0.988355	0.5709	1923763		-0.976294
NC_010170	Proteobacteria	Bacteria,Proteobacteria,Betaproteobacteria,Burkholderiales,Alcaligenaceae,Bordetella.	-0.979395	0.6548	5287950	DE	-0.97974	Anaerobe	E1+E2
NC_010172	Proteobacteria	Bacteria,Proteobacteria,Alphaproteobacteria,Rhizobiales,Methylobacteriaceae,Methylobacterium.	-0.836617	0.6842	5471154		0.375093
NC_010175	Chloroflexi	Bacteria,Chloroflexi,Chloroflexales,Chloroflexaceae,Chloroflexus.	-0.97724	0.56845	5258541	DE	-0.464828	Anaerobe	E1
NC_010184	Firmicutes	Bacteria,Firmicutes,Bacillales,Bacillaceae,Bacillus,Bacilluscereusgroup.	0.993909	0.35565	5262775		-0.984088
NC_010263	Proteobacteria	Bacteria,Proteobacteria,Alphaproteobacteria,Rickettsiales,Rickettsiaceae,Rickettsieae,Rickettsia,spottedfevergroup.	0.623245	0.3244	1268175		-0.947741			Outlier
NC_010278	Proteobacteria	Bacteria,Proteobacteria,Gammaproteobacteria,Pasteurellales,Pasteurellaceae,Actinobacillus.	0.704503	0.41245	2242062		-0.955805			Outlier
NC_010280	Chlamydiae	Bacteria,Chlamydiae,Chlamydiales,Chlamydiaceae,Chlamydia.	-0.947154	0.4133	1038869		-0.987859
NC_010287	Chlamydiae	Bacteria,Chlamydiae,Chlamydiales,Chlamydiaceae,Chlamydia.	-0.947409	0.4133	1038842		-0.987859
NC_010296	Cyanobacteria	Bacteria,Cyanobacteria,Chroococcales,Microcystis.	0.208377	0.4224	5842795		-0.025298
NC_010320	Firmicutes	Bacteria,Firmicutes,Clostridia,Thermoanaerobacteriales,Thermoanaerobacteriaceae,Thermoanaerobacter.	0.996884	0.34455	2457259		-0.97409
NC_010321	Firmicutes	Bacteria,Firmicutes,Clostridia,Thermoanaerobacteriales,Thermoanaerobacteriaceae,Thermoanaerobacter.	0.998761	0.3452	2362816		-0.982846
NC_010322	Proteobacteria	Bacteria,Proteobacteria,Gammaproteobacteria,Pseudomonadales,Pseudomonadaceae,Pseudomonas.	-0.994727	0.6194	6078430		-0.992515
NC_010334	Proteobacteria	Bacteria,Proteobacteria,Gammaproteobacteria,Alteromonadales,Shewanellaceae,Shewanella.	-0.960044	0.44595	5226917	DE	-0.911507	Anaerobe	E1
NC_010336	Proteobacteria	Bacteria,Proteobacteria,Gammaproteobacteria,Thiotrichales,Francisellaceae,Francisella.	-0.400835	0.32575	2045775		-0.949219
NC_010337	Firmicutes	Bacteria,Firmicutes,Clostridia,Clostridiales,Heliobacteriaceae,Heliobacterium.	0.69477	0.5703	3075407	PC	-0.359226	Anaerobe	PC+E1	Outlier
NC_010338	Proteobacteria	Bacteria,Proteobacteria,Alphaproteobacteria,Caulobacterales,Caulobacteraceae,Caulobacter.	-0.909088	0.6747	5477872		-0.950979
NC_010376	Firmicutes	Bacteria,Firmicutes,Clostridia,Clostridiales,Peptostreptococcaceae,Finegoldia.	0.984438	0.3234	1797577	PC	0.89058	Anaerobe	PC+E1
NC_010380	Firmicutes	Bacteria,Firmicutes,Lactobacillales,Streptococcaceae,Streptococcus.	0.693106	0.39645	2245615		-0.92911			Outlier
NC_010382	Firmicutes	Bacteria,Firmicutes,Bacillales,Bacillaceae,Lysinibacillus.	0.991629	0.37235	4639821		-0.97589
NC_010397	Actinobacteria	Bacteria,Actinobacteria,Actinobacteridae,Actinomycetales,Corynebacterineae,Mycobacteriaceae,Mycobacterium.	-0.991998	0.64125	5067172		-0.994915
NC_010400	Proteobacteria	Bacteria,Proteobacteria,Gammaproteobacteria,Pseudomonadales,Moraxellaceae,Acinetobacter.	0.232582	0.392	3421954		-0.979422
NC_010407	Actinobacteria	Bacteria,Actinobacteria,Actinobacteridae,Actinomycetales,Micrococcineae,Microbacteriaceae,Clavibacter.	-0.280262	0.7254	3258645	DE	-0.850885	Anaerobe	E1
NC_010410	Proteobacteria	Bacteria,Proteobacteria,Gammaproteobacteria,Pseudomonadales,Moraxellaceae,Acinetobacter.	0.182983	0.3937	3936291	DE	-0.987755	Anaerobe	E1
NC_010424	Firmicutes	Bacteria,Firmicutes,Clostridia,Clostridiales,Peptococcaceae,CandidatusDesulforudis.	0.193822	0.60855	2349476	DE	-0.964737	Aerobe	E1	Outlier*
NC_010465	Proteobacteria	Bacteria,Proteobacteria,Gammaproteobacteria,Enterobacteriales,Enterobacteriaceae,Yersinia.	-0.9939	0.47535	4689441		-0.992339
NC_010468	Proteobacteria	Bacteria,Proteobacteria,Gammaproteobacteria,Enterobacteriales,Enterobacteriaceae,Escherichia.	-0.832644	0.50865	4746218		-0.984871
NC_010471	Firmicutes	Bacteria,Firmicutes,Lactobacillales,Leuconostoc.	0.709099	0.38995	1796284	PC	-0.890367	Aerobe	PC+E3	Outlier
NC_010473	Proteobacteria	Bacteria,Proteobacteria,Gammaproteobacteria,Enterobacteriales,Enterobacteriaceae,Escherichia.	-0.895532	0.50785	4686137		-0.986949
NC_010475	Cyanobacteria	Bacteria,Cyanobacteria,Chroococcales,Synechococcus.	0.361046	0.49535	3008047	DE	0.786359	Anaerobe	E1
NC_010483	Thermotogae	Bacteria,Thermotogae,Thermotogales,Thermotogaceae,Thermotoga.	0.545261	0.4621	1877693		-0.441471
NC_010498	Proteobacteria	Bacteria,Proteobacteria,Gammaproteobacteria,Enterobacteriales,Enterobacteriaceae,Escherichia.	-0.808929	0.50495	5068389		-0.988529
NC_010501	Proteobacteria	Bacteria,Proteobacteria,Gammaproteobacteria,Pseudomonadales,Pseudomonadaceae,Pseudomonas.	-0.989503	0.6143	5774330	DE	-0.974822		E1+E2
NC_010503	Firmicutes	Bacteria,Firmicutes,Mollicutes,Mycoplasmataceae,Ureaplasma.	0.886643	0.25405	751679		0.429307
NC_010505	Proteobacteria	Bacteria,Proteobacteria,Alphaproteobacteria,Rhizobiales,Methylobacteriaceae,Methylobacterium.	-0.678004	0.71505	6077833		0.132957
NC_010506	Proteobacteria	Bacteria,Proteobacteria,Gammaproteobacteria,Alteromonadales,Shewanellaceae,Shewanella.	-0.989212	0.43705	5935403		-0.888738
NC_010508	Proteobacteria	Bacteria,Proteobacteria,Betaproteobacteria,Burkholderiales,Burkholderiaceae,Burkholderia,Burkholderiacepaciacomplex.	-0.826989	0.66705	3532883		-0.986995
NC_010511	Proteobacteria	Bacteria,Proteobacteria,Alphaproteobacteria,Rhizobiales,Methylobacteriaceae,Methylobacterium.	-0.424691	0.71665	7659055	DE	0.110917	Aerobe	E1+E2
NC_010512	Proteobacteria	Bacteria,Proteobacteria,Betaproteobacteria,Burkholderiales,Burkholderiaceae,Burkholderia,Burkholderiacepaciacomplex.	-0.565846	0.65895	1224595		-0.934906
NC_010513	Proteobacteria	Bacteria,Proteobacteria,Gammaproteobacteria,Xanthomonadales,Xanthomonadaceae,Xylella.	-0.996263	0.51885	2475130		-0.699485
NC_010515	Proteobacteria	Bacteria,Proteobacteria,Betaproteobacteria,Burkholderiales,Burkholderiaceae,Burkholderia,Burkholderiacepaciacomplex.	-0.902746	0.66605	3213911		-0.994923
NC_010516	Firmicutes	Bacteria,Firmicutes,Clostridia,Clostridiales,Clostridiaceae,Clostridium.	0.993402	0.28325	3958233		0.80081
NC_010519	Proteobacteria	Bacteria,Proteobacteria,Gammaproteobacteria,Pasteurellales,Pasteurellaceae,Histophilus.	-0.798322	0.37325	2263857		-0.953774
NC_010520	Firmicutes	Bacteria,Firmicutes,Clostridia,Clostridiales,Clostridiaceae,Clostridium.	0.993389	0.28305	3992906		0.781725
NC_010524	Proteobacteria	Bacteria,Proteobacteria,Betaproteobacteria,Burkholderiales,Leptothrix.	-0.982807	0.68885	4909403	DE	-0.874563		E1+E2
NC_010528	Proteobacteria	Bacteria,Proteobacteria,Betaproteobacteria,Burkholderiales,Burkholderiaceae,Cupriavidus.	0.15768	0.6752	3416911	DE	-0.8317		E1+E2+E2
NC_010530	Proteobacteria	Bacteria,Proteobacteria,Betaproteobacteria,Burkholderiales,Burkholderiaceae,Cupriavidus.	0.348872	0.67925	2502411		-0.902948			Outlier
NC_010531	Proteobacteria	Bacteria,Proteobacteria,Betaproteobacteria,Burkholderiales,Burkholderiaceae,Polynucleobacter.	-0.984666	0.45555	1560469		-0.955442
NC_010544	Tenericutes	Bacteria,Tenericutes,Mollicutes,Acholeplasmatales,Acholeplasmataceae,CandidatusPhytoplasma,16SrXII(Stolburgroup).	-0.644583	0.27415	879959	PC	0.913933	Facultative	PC+E3	Outlier
NC_010545	Actinobacteria	Bacteria,Actinobacteria,Actinobacteridae,Actinomycetales,Corynebacterineae,Corynebacteriaceae,Corynebacterium.	-0.175721	0.6417	2369219	DE	-0.637985	Facultative	E1+E2
NC_010546	Cyanobacteria	Bacteria,Cyanobacteria,Chroococcales,Cyanothece.	0.129219	0.37875	4934271	DE	0.7975	Facultative	E1
NC_010547	Cyanobacteria	Bacteria,Cyanobacteria,Chroococcales,Cyanothece.	0.239555	0.3824	429701		0.879603
NC_010551	Proteobacteria	Bacteria,Proteobacteria,Betaproteobacteria,Burkholderiales,Burkholderiaceae,Burkholderia,Burkholderiacepaciacomplex.	-0.648381	0.6691	3443583		-0.981151
NC_010552	Proteobacteria	Bacteria,Proteobacteria,Betaproteobacteria,Burkholderiales,Burkholderiaceae,Burkholderia,Burkholderiacepaciacomplex.	-0.593241	0.6654	2769414		-0.981372
NC_010554	Proteobacteria	Bacteria,Proteobacteria,Gammaproteobacteria,Enterobacteriales,Enterobacteriaceae,Proteus.	-0.886122	0.3889	4063606		-0.977137
NC_010556	Firmicutes	Bacteria,Firmicutes,Bacillales,Bacillaceae,Exiguobacterium.	0.984332	0.47715	3034136	PC	-0.853346	Facultative	PC+E3
NC_010557	Proteobacteria	Bacteria,Proteobacteria,Betaproteobacteria,Burkholderiales,Burkholderiaceae,Burkholderia,Burkholderiacepaciacomplex.	-0.832439	0.6585	1127947		-0.945566
NC_010571	Verrucomicrobia	Bacteria,Verrucomicrobia,Opitutae,Opitutales,Opitutaceae,Opitutus.	0.939831	0.65335	5957605		-0.999125
NC_010572	Actinobacteria	Bacteria,Actinobacteria,Actinobacteridae,Actinomycetales,Streptomycineae,Streptomycetaceae,Streptomyces.	-0.845179	0.72115	8545929		-0.956951
NC_010577	Proteobacteria	Bacteria,Proteobacteria,Gammaproteobacteria,Xanthomonadales,Xanthomonadaceae,Xylella.	-0.987512	0.51675	2535690		-0.505716
NC_010581	Proteobacteria	Bacteria,Proteobacteria,Alphaproteobacteria,Rhizobiales,Beijerinckiaceae,Beijerinckia.	-0.989048	0.57085	4170153	DE	-0.988825	Aerobe	E1+E2
NC_010582	Firmicutes	Bacteria,Firmicutes,Lactobacillales,Streptococcaceae,Streptococcus.	0.801874	0.39465	2209198		-0.95492
NC_010602	Spirochaetes	Bacteria,Spirochaetes,Spirochaetales,Leptospiraceae,Leptospira.	-0.558745	0.3889	3599677		-0.486782
NC_010609	Firmicutes	Bacteria,Firmicutes,Lactobacillales,Lactobacillaceae,Lactobacillus.	0.936045	0.38875	2039414	PC	-0.940465	Facultative	PC+E3
NC_010610	Firmicutes	Bacteria,Firmicutes,Lactobacillales,Lactobacillaceae,Lactobacillus.	0.95179	0.51455	2098685		-0.210994
NC_010611	Proteobacteria	Bacteria,Proteobacteria,Gammaproteobacteria,Pseudomonadales,Moraxellaceae,Acinetobacter.	0.331987	0.39035	3904116		-0.970589			Outlier
NC_010612	Actinobacteria	Bacteria,Actinobacteria,Actinobacteridae,Actinomycetales,Corynebacterineae,Mycobacteriaceae,Mycobacterium.	-0.991163	0.6571	6636827		-0.986891
NC_010617	Actinobacteria	Bacteria,Actinobacteria,Actinobacteridae,Actinomycetales,Micrococcineae,Micrococcaceae,Kocuria.	0.425193	0.7118	2697540	DE	-0.770754	Obligate anaerobe	E1+E2	Outlier
NC_010622	Proteobacteria	Bacteria,Proteobacteria,Betaproteobacteria,Burkholderiales,Burkholderiaceae,Burkholderia.	-0.49697	0.6301	3479187	DE	-0.988715	Anaerobe	E1+E2
NC_010623	Proteobacteria	Bacteria,Proteobacteria,Betaproteobacteria,Burkholderiales,Burkholderiaceae,Burkholderia.	-0.543935	0.62315	2697374		-0.963899
NC_010628	Cyanobacteria	Bacteria,Cyanobacteria,Nostocales,Nostocaceae,Nostoc.	-0.04841	0.41345	8234322	DE	0.072973	Anaerobe	E1
NC_010634	Proteobacteria	Bacteria,Proteobacteria,Gammaproteobacteria,Enterobacteriales,Enterobacteriaceae,Yersinia.	-0.985439	0.47525	4695619		-0.982325
NC_010644	candidatedivisionTG1	Bacteria,candidatedivisionTG1,Elusimicrobium.	0.817961	0.39965	1643562		-0.900876
NC_010645	Proteobacteria	Bacteria,Proteobacteria,Betaproteobacteria,Burkholderiales,Alcaligenaceae,Bordetella.	-0.994132	0.61585	3732255	DE	-0.956044	Anaerobe	E1+E2
NC_010655	Verrucomicrobia	Bacteria,Verrucomicrobia,Verrucomicrobiae,Verrucomicrobiales,Verrucomicrobiaceae,Akkermansia.	-0.987796	0.5576	2664102		-0.986213
NC_010658	Proteobacteria	Bacteria,Proteobacteria,Gammaproteobacteria,Enterobacteriales,Enterobacteriaceae,Shigella.	0.044577	0.5133	4615997		-0.861923
NC_010673	Spirochaetes	Bacteria,Spirochaetes,Spirochaetales,Spirochaetaceae,Borrelia.	-0.982025	0.29825	922307		0.770475
NC_010674	Firmicutes	Bacteria,Firmicutes,Clostridia,Clostridiales,Clostridiaceae,Clostridium.	0.999374	0.2756	3800327		0.962514
NC_010676	Proteobacteria	Bacteria,Proteobacteria,Betaproteobacteria,Burkholderiales,Burkholderiaceae,Burkholderia.	-0.878652	0.62115	3625999		-0.988388
NC_010677	Proteobacteria	Bacteria,Proteobacteria,Gammaproteobacteria,Thiotrichales,Francisellaceae,Francisella.	0.328214	0.3223	1893886		-0.935507			Outlier
NC_010678	Proteobacteria	Bacteria,Proteobacteria,Betaproteobacteria,Burkholderiales,Burkholderiaceae,Ralstonia.	-0.827857	0.645	1302238		-0.907936
NC_010681	Proteobacteria	Bacteria,Proteobacteria,Betaproteobacteria,Burkholderiales,Burkholderiaceae,Burkholderia.	-0.822861	0.6258	4467537	DE	-0.967428	Facultative	E1+E2+E2
NC_010682	Proteobacteria	Bacteria,Proteobacteria,Betaproteobacteria,Burkholderiales,Burkholderiaceae,Ralstonia.	-0.659615	0.6342	3942557		-0.928585
NC_010688	Proteobacteria	Bacteria,Proteobacteria,Gammaproteobacteria,Xanthomonadales,Xanthomonadaceae,Xanthomonas.	-0.96717	0.6503	5079002		-0.975391
NC_010694	Proteobacteria	Bacteria,Proteobacteria,Gammaproteobacteria,Enterobacteriales,Enterobacteriaceae,Erwinia.	-0.831668	0.53735	3883467		-0.96921
NC_010698	Proteobacteria	Bacteria,Proteobacteria,Epsilonproteobacteria,Campylobacterales,Helicobacteraceae,Helicobacter.	0.754513	0.3896	1608547		-0.922437			Outlier
NC_010717	Proteobacteria	Bacteria,Proteobacteria,Gammaproteobacteria,Xanthomonadales,Xanthomonadaceae,Xanthomonas.	-0.988373	0.6364	5240075		-0.986707
NC_010718	Firmicutes	Bacteria,Firmicutes,Clostridia,Natranaerobiales,Natranaerobiaceae,Natranaerobius.	0.992133	0.3632	3165557	PC	-0.965337	Facultative	PC+E1
NC_010723	Firmicutes	Bacteria,Firmicutes,Clostridia,Clostridiales,Clostridiaceae,Clostridium.	0.999258	0.27385	3659644	PC	0.902618	Facultative	PC+E1
NC_010725	Proteobacteria	Bacteria,Proteobacteria,Alphaproteobacteria,Rhizobiales,Methylobacteriaceae,Methylobacterium.	-0.935275	0.6951	5800441		-0.828155
NC_010729	Bacteroidetes	Bacteria,Bacteroidetes,Bacteroidetes(class),Bacteroidales,Porphyromonadaceae,Porphyromonas.	-0.912342	0.48725	2354886	DE	-0.543708	Anaerobe	E1
NC_010730	Aquificae	Bacteria,Aquificae,Aquificales,Hydrogenothermaceae,Sulfurihydrogenibium.	0.652938	0.31455	1838442	DE	0.708345	Anaerobe	E1
NC_010740	Proteobacteria	Bacteria,Proteobacteria,Alphaproteobacteria,Rhizobiales,Brucellaceae,Brucella.	-0.969491	0.57305	1161449		-0.895941
NC_010741	Spirochaetes	Bacteria,Spirochaetes,Spirochaetales,Spirochaetaceae,Treponema.	-0.989011	0.5278	1139457		-0.979067
NC_010742	Proteobacteria	Bacteria,Proteobacteria,Alphaproteobacteria,Rhizobiales,Brucellaceae,Brucella.	-0.99172	0.57155	2122487		-0.985307
NC_010793	Proteobacteria	Bacteria,Proteobacteria,Alphaproteobacteria,Rickettsiales,Rickettsiaceae,Rickettsieae,Orientia.	0.393318	0.3052	2008987	DE	-0.800742	Anaerobe	E1	Outlier
NC_010794	Verrucomicrobia	Bacteria,Verrucomicrobia,unclassifiedVerrucomicrobia,Methylacidiphilum.	-0.753915	0.45475	2287145		-0.962791
NC_010801	Proteobacteria	Bacteria,Proteobacteria,Betaproteobacteria,Burkholderiales,Burkholderiaceae,Burkholderia,Burkholderiacepaciacomplex.	-0.537726	0.65915	919805		-0.951426
NC_010803	Chlorobi	Bacteria,Chlorobi,Chlorobia,Chlorobiales,Chlorobiaceae,Chlorobium/Pelodictyongroup,Chlorobium.	-0.943739	0.5131	2763181	DE	-0.755463	Anaerobe	E1
NC_010804	Proteobacteria	Bacteria,Proteobacteria,Betaproteobacteria,Burkholderiales,Burkholderiaceae,Burkholderia,Burkholderiacepaciacomplex.	-0.848779	0.66875	3448421		-0.987302
NC_010805	Proteobacteria	Bacteria,Proteobacteria,Betaproteobacteria,Burkholderiales,Burkholderiaceae,Burkholderia,Burkholderiacepaciacomplex.	0.011014	0.67135	2473162		-0.979093
NC_010814	Proteobacteria	Bacteria,Proteobacteria,Deltaproteobacteria,Desulfuromonadales,Geobacteraceae,Geobacter.	-0.987595	0.5478	3917761	DE	-0.810767		E1
NC_010816	Actinobacteria	Bacteria,Actinobacteria,Actinobacteridae,Bifidobacteriales,Bifidobacteriaceae,Bifidobacterium.	-0.908684	0.60155	2375792	DE	0.222777	Aerobe	E1
NC_010830	Bacteroidetes	Bacteria,Bacteroidetes,CandidatusAmoebophilus.	0.83014	0.3504	1884364	DE	-0.908703	Aerobe	E1
NC_010831	Chlorobi	Bacteria,Chlorobi,Chlorobia,Chlorobiales,Chlorobiaceae,Chlorobium/Pelodictyongroup,Chlorobium.	-0.982367	0.48945	2736403		-0.96268
NC_010842	Spirochaetes	Bacteria,Spirochaetes,Spirochaetales,Leptospiraceae,Leptospira.	-0.557366	0.3889	3603977	DE	-0.481756	Aerobe	E1
NC_010843	Spirochaetes	Bacteria,Spirochaetes,Spirochaetales,Leptospiraceae,Leptospira.	-0.801535	0.39285	277655		-0.064498
NC_010845	Spirochaetes	Bacteria,Spirochaetes,Spirochaetales,Leptospiraceae,Leptospira.	-0.791595	0.39285	277995		-0.11431
NC_010939	Proteobacteria	Bacteria,Proteobacteria,Gammaproteobacteria,Pasteurellales,Pasteurellaceae,Actinobacillus.	0.577123	0.4121	2331981		-0.979417			Outlier
NC_010943	Proteobacteria	Bacteria,Proteobacteria,Gammaproteobacteria,Xanthomonadales,Xanthomonadaceae,Stenotrophomonas.	-0.87985	0.6633	4851126		-0.973129
NC_010981	Proteobacteria	Bacteria,Proteobacteria,Alphaproteobacteria,Rickettsiales,Rickettsiaceae,Wolbachieae,Wolbachia.	0.265712	0.34185	1482455		-0.4504			Outlier
NC_010994	Proteobacteria	Bacteria,Proteobacteria,Alphaproteobacteria,Rhizobiales,Rhizobiaceae,Rhizobium/Agrobacteriumgroup,Rhizobium.	-0.825148	0.61665	4513324	DE	-0.96085		E1+E2+E2
NC_010995	Proteobacteria	Bacteria,Proteobacteria,Gammaproteobacteria,Pseudomonadales,Pseudomonadaceae,Cellvibrio.	-0.998678	0.51985	4576573	DE	-0.992343	Aerobe	E1
NC_010999	Firmicutes	Bacteria,Firmicutes,Lactobacillales,Lactobacillaceae,Lactobacillus.	0.771972	0.46335	3079196		-0.993233
NC_011000	Proteobacteria	Bacteria,Proteobacteria,Betaproteobacteria,Burkholderiales,Burkholderiaceae,Burkholderia,Burkholderiacepaciacomplex.	-0.737483	0.66675	3870082		-0.97968
NC_011001	Proteobacteria	Bacteria,Proteobacteria,Betaproteobacteria,Burkholderiales,Burkholderiaceae,Burkholderia,Burkholderiacepaciacomplex.	-0.651936	0.6728	3217062		-0.968394
NC_011002	Proteobacteria	Bacteria,Proteobacteria,Betaproteobacteria,Burkholderiales,Burkholderiaceae,Burkholderia,Burkholderiacepaciacomplex.	-0.082051	0.6685	875977		-0.934466
NC_011004	Proteobacteria	Bacteria,Proteobacteria,Alphaproteobacteria,Rhizobiales,Bradyrhizobiaceae,Rhodopseudomonas.	-0.988211	0.6486	5744041		-0.98071
NC_011025	Tenericutes	Bacteria,Tenericutes,Mollicutes,Mycoplasmataceae,Mycoplasma.	0.483586	0.30755	820453	PC	0.977695	Aerobe	PC+E3
NC_011026	Chlorobi	Bacteria,Chlorobi,Chlorobia,Chlorobiales,Chlorobiaceae,Chloroherpeton.	-0.884993	0.4504	3293456	DE	-0.968084		E1
NC_011027	Chlorobi	Bacteria,Chlorobi,Chlorobia,Chlorobiales,Chlorobiaceae,Chlorobaculum.	-0.989033	0.55795	2289249		-0.260821
NC_011035	Proteobacteria	Bacteria,Proteobacteria,Betaproteobacteria,Neisseriales,Neisseriaceae,Neisseria.	-0.679138	0.52355	2232025		-0.809449
NC_011047	Tenericutes	Bacteria,Tenericutes,Mollicutes,Acholeplasmatales,Acholeplasmataceae,CandidatusPhytoplasma,16SrX(Appleproliferationgroup).	0.80825	0.2125	601943	PC	-0.398897	Aerobe	PC+PC+E3
NC_011059	Chlorobi	Bacteria,Chlorobi,Chlorobia,Chlorobiales,Chlorobiaceae,Prosthecochloris.	-0.998361	0.5009	2512923	DE	-0.769341	Aerobe	E1
NC_011060	Chlorobi	Bacteria,Chlorobi,Chlorobia,Chlorobiales,Chlorobiaceae,Chlorobium/Pelodictyongroup,Pelodictyon.	-0.99214	0.4808	3018238	DE	-0.932388	Aerobe	E1
NC_011071	Proteobacteria	Bacteria,Proteobacteria,Gammaproteobacteria,Xanthomonadales,Xanthomonadaceae,Stenotrophomonas.	-0.777635	0.663	4573969		-0.92362
NC_011072	Firmicutes	Bacteria,Firmicutes,Lactobacillales,Streptococcaceae,Streptococcus.	0.758674	0.39655	2078953		-0.96031
NC_011080	Proteobacteria	Bacteria,Proteobacteria,Gammaproteobacteria,Enterobacteriales,Enterobacteriaceae,Salmonella,Salmonellaentericasubsp.entericaserovarNewport.	-0.935593	0.5221	4827641		-0.988844
NC_011083	Proteobacteria	Bacteria,Proteobacteria,Gammaproteobacteria,Enterobacteriales,Enterobacteriaceae,Salmonella,Salmonellaentericasubsp.entericaserovarHeidelberg.	-0.913783	0.5209	4888768		-0.982811
NC_011094	Proteobacteria	Bacteria,Proteobacteria,Gammaproteobacteria,Enterobacteriales,Enterobacteriaceae,Salmonella.	-0.900145	0.52175	4709075		-0.97685
NC_011126	Aquificae	Bacteria,Aquificae,Aquificales,Aquificaceae,Hydrogenobaculum.	-0.518331	0.3489	1559514	DE	0.489314	Aerobe	E1
NC_011134	Firmicutes	Bacteria,Firmicutes,Lactobacillales,Streptococcaceae,Streptococcus.	-0.964182	0.4183	2024171		-0.992081			Outlier
NC_011138	Proteobacteria	Bacteria,Proteobacteria,Gammaproteobacteria,Alteromonadales,Alteromonadaceae,Alteromonas.	0.618974	0.4487	4412282		-0.976545			Outlier
NC_011144	Proteobacteria	Bacteria,Proteobacteria,Alphaproteobacteria,Caulobacterales,Caulobacteraceae,Phenylobacterium.	0.187789	0.7136	3996255	DE	-0.900955	Aerobe	E1+E2
NC_011145	Proteobacteria	Bacteria,Proteobacteria,Deltaproteobacteria,Myxococcales,Cystobacterineae,Myxococcaceae,Anaeromyxobacter.	0.835644	0.74845	5061632		-0.96227			Outlier
NC_011146	Proteobacteria	Bacteria,Proteobacteria,Deltaproteobacteria,Desulfuromonadales,Geobacteraceae,Geobacter.	0.653778	0.6025	4615150	DE	-0.616192	Aerobe	E1+E2	Outlier
NC_011147	Proteobacteria	Bacteria,Proteobacteria,Gammaproteobacteria,Enterobacteriales,Enterobacteriaceae,Salmonella.	-0.938711	0.52195	4581797		-0.99503
NC_011149	Proteobacteria	Bacteria,Proteobacteria,Gammaproteobacteria,Enterobacteriales,Enterobacteriaceae,Salmonella,Salmonellaentericasubsp.entericaserovarAgona.	-0.951131	0.52085	4798660		-0.985773
NC_011184	Proteobacteria	Bacteria,Proteobacteria,Gammaproteobacteria,Vibrionales,Vibrionaceae,Aliivibrio.	-0.805418	0.3888	2905029		-0.952906
NC_011186	Proteobacteria	Bacteria,Proteobacteria,Gammaproteobacteria,Vibrionales,Vibrionaceae,Aliivibrio.	-0.700057	0.3725	1418848		-0.672796
NC_011205	Proteobacteria	Bacteria,Proteobacteria,Gammaproteobacteria,Enterobacteriales,Enterobacteriaceae,Salmonella,Salmonellaentericasubsp.entericaserovarDublin.	-0.89082	0.5218	4842908		-0.969631
NC_011206	Proteobacteria	Bacteria,Proteobacteria,Gammaproteobacteria,Acidithiobacillales,Acidithiobacillaceae,Acidithiobacillus.	-0.980797	0.58815	2885038		-0.987512
NC_011229	Spirochaetes	Bacteria,Spirochaetes,Spirochaetales,Spirochaetaceae,Borrelia.	-0.987656	0.2759	931674	DE	0.85509	Aerobe	E1
NC_011244	Spirochaetes	Bacteria,Spirochaetes,Spirochaetales,Spirochaetaceae,Borrelia.	-0.987679	0.27515	930981		0.864381
NC_011274	Proteobacteria	Bacteria,Proteobacteria,Gammaproteobacteria,Enterobacteriales,Enterobacteriaceae,Salmonella,Salmonellaentericasubsp.entericaserovarGallinarum.	-0.893349	0.522	4658697		-0.970554
NC_011283	Proteobacteria	Bacteria,Proteobacteria,Gammaproteobacteria,Enterobacteriales,Enterobacteriaceae,Klebsiella.	-0.874093	0.5729	5641239		-0.98597
NC_011294	Proteobacteria	Bacteria,Proteobacteria,Gammaproteobacteria,Enterobacteriales,Enterobacteriaceae,Salmonella.	-0.961971	0.52165	4685848		-0.990508
NC_011295	Firmicutes	Bacteria,Firmicutes,Clostridia,Thermoanaerobacterales,Thermodesulfobiaceae,Coprothermobacter.	-0.669121	0.4477	1424912	DE	-0.940395	Aerobe	E1	Outlier*
NC_011296	Nitrospirae	Bacteria,Nitrospirae,Nitrospirales,Nitrospiraceae,Thermodesulfovibrio.	0.218575	0.3413	2003803		-0.777931
NC_011297	Dictyoglomi	Bacteria,Dictyoglomi,Dictyoglomales,Dictyoglomaceae,Dictyoglomus.	-0.29386	0.3375	1959987		-0.672634
NC_011312	Proteobacteria	Bacteria,Proteobacteria,Gammaproteobacteria,Vibrionales,Vibrionaceae,Aliivibrio.	-0.91593	0.39375	3325165		-0.97224
NC_011313	Proteobacteria	Bacteria,Proteobacteria,Gammaproteobacteria,Vibrionales,Vibrionaceae,Aliivibrio.	-0.710881	0.3822	1206461		-0.67294
NC_011333	Proteobacteria	Bacteria,Proteobacteria,Epsilonproteobacteria,Campylobacterales,Helicobacteraceae,Helicobacter.	0.739507	0.38895	1652982		-0.857348			Outlier
NC_011353	Proteobacteria	Bacteria,Proteobacteria,Gammaproteobacteria,Enterobacteriales,Enterobacteriaceae,Escherichia.	-0.504892	0.5052	5572075		-0.986907
NC_011365	Proteobacteria	Bacteria,Proteobacteria,Alphaproteobacteria,Rhodospirillales,Acetobacteraceae,Gluconacetobacter.	-0.914722	0.66375	3887492	DE	-0.922116		E1+E2
NC_011369	Proteobacteria	Bacteria,Proteobacteria,Alphaproteobacteria,Rhizobiales,Rhizobiaceae,Rhizobium/Agrobacteriumgroup,Rhizobium.	-0.97657	0.6153	4537948		-0.988499
NC_011374	Tenericutes	Bacteria,Tenericutes,Mollicutes,Mycoplasmataceae,Ureaplasma.	0.677551	0.2582	874478	PC	0.697858	Aerobe	PC+E3
NC_011375	Firmicutes	Bacteria,Firmicutes,Lactobacillales,Streptococcaceae,Streptococcus.	0.913203	0.3857	1815785		-0.950401
NC_011386	Proteobacteria	Bacteria,Proteobacteria,Alphaproteobacteria,Rhizobiales,Bradyrhizobiaceae,Oligotropha.	-0.972798	0.6241	3745629		-0.969402
NC_011415	Proteobacteria	Bacteria,Proteobacteria,Gammaproteobacteria,Enterobacteriales,Enterobacteriaceae,Escherichia.	-0.679856	0.50795	4887515		-0.990647
NC_011420	Proteobacteria	Bacteria,Proteobacteria,Alphaproteobacteria,Rhodospirillales,Rhodospirillaceae,Rhodospirillum.	-0.45652	0.70485	4355548	DE	0.386211		E1
NC_011498	Proteobacteria	Bacteria,Proteobacteria,Epsilonproteobacteria,Campylobacterales,Helicobacteraceae,Helicobacter.	0.656909	0.38815	1673813		-0.858514			Outlier
NC_011527	Proteobacteria	Bacteria,Proteobacteria,Gammaproteobacteria,Legionellales,Coxiellaceae,Coxiella.	-0.495709	0.4263	2008870		-0.976275
NC_011528	Proteobacteria	Bacteria,Proteobacteria,Gammaproteobacteria,Legionellales,Coxiellaceae,Coxiella.	-0.079196	0.42655	2063100		-0.921214
NC_011565	Bacteroidetes	Bacteria,Bacteroidetes,Bacteroidia,Bacteroidales,CandidatusAzobacteroides.	-0.936337	0.3265	1114206	DE	-0.105878	Anaerobe	E1
NC_011566	Proteobacteria	Bacteria,Proteobacteria,Gammaproteobacteria,Alteromonadales,Shewanellaceae,Shewanella.	-0.96141	0.43295	5396476	DE	-0.90262	Facultative	E1+E2
NC_011567	Firmicutes	Bacteria,Firmicutes,Bacillales,Bacillaceae,Anoxybacillus.	0.978745	0.4178	2846746		-0.966521
NC_011586	Proteobacteria	Bacteria,Proteobacteria,Gammaproteobacteria,Pseudomonadales,Moraxellaceae,Acinetobacter.	0.524254	0.39195	4050513		-0.987867			Outlier
NC_011593	Actinobacteria	Bacteria,Actinobacteria,Actinobacteridae,Bifidobacteriales,Bifidobacteriaceae,Bifidobacterium.	0.215676	0.5985	2832748		-0.297768
NC_011595	Proteobacteria	Bacteria,Proteobacteria,Gammaproteobacteria,Pseudomonadales,Moraxellaceae,Acinetobacter.	-0.001087	0.39045	3760981		-0.988392
NC_011601	Proteobacteria	Bacteria,Proteobacteria,Gammaproteobacteria,Enterobacteriales,Enterobacteriaceae,Escherichia.	-0.902686	0.5057	4965553		-0.970541
NC_011653	Thermotogae	Bacteria,Thermotogae,Thermotogales,Thermotogaceae,Thermosipho.	-0.5279	0.30195	2016657	PC	0.063883	Facultative	PC+E3
NC_011658	Firmicutes	Bacteria,Firmicutes,Bacillales,Bacillaceae,Bacillus,Bacilluscereusgroup.	0.994085	0.35585	5269030		-0.984207
NC_011660	Firmicutes	Bacteria,Firmicutes,Bacillales,Listeriaceae,Listeria.	0.992844	0.38185	2976212		0.690649
NC_011661	Dictyoglomi	Bacteria,Dictyoglomi,Dictyoglomales,Dictyoglomaceae,Dictyoglomus.	0.144318	0.3396	1855560		-0.896874
NC_011662	Proteobacteria	Bacteria,Proteobacteria,Betaproteobacteria,Rhodocyclales,Rhodocyclaceae,Thauera.	-0.983549	0.6838	2621531	DE	-0.985612	Anaerobe	E1+E2
NC_011663	Proteobacteria	Bacteria,Proteobacteria,Gammaproteobacteria,Alteromonadales,Shewanellaceae,Shewanella.	-0.989321	0.46315	5145902		-0.89463
NC_011666	Proteobacteria	Bacteria,Proteobacteria,Alphaproteobacteria,Rhizobiales,Beijerinckiaceae,Methylocella.	-0.964651	0.6308	4305430	DE	-0.890158	Anaerobe	E1+E2
NC_011725	Firmicutes	Bacteria,Firmicutes,Bacillales,Bacillaceae,Bacillus,Bacilluscereusgroup.	0.990874	0.353	5419036		-0.972209
NC_011726	Cyanobacteria	Bacteria,Cyanobacteria,Chroococcales,Cyanothece.	-0.31089	0.3997	4679413	DE	0.00659	Anaerobe	E1
NC_011728	Spirochaetes	Bacteria,Spirochaetes,Spirochaetales,Spirochaetaceae,Borrelia,Borreliaburgdorferigroup.	-0.97777	0.2854	906707		0.854356
NC_011729	Cyanobacteria	Bacteria,Cyanobacteria,Chroococcales,Cyanothece.	-0.646729	0.3848	5942652	DE	0.966465	Anaerobe	E1
NC_011740	Proteobacteria	Bacteria,Proteobacteria,Gammaproteobacteria,Enterobacteriales,Enterobacteriaceae,Escherichia.	-0.617221	0.49955	4588711		-0.906105
NC_011741	Proteobacteria	Bacteria,Proteobacteria,Gammaproteobacteria,Enterobacteriales,Enterobacteriaceae,Escherichia.	-0.877486	0.50795	4700560		-0.990151
NC_011742	Proteobacteria	Bacteria,Proteobacteria,Gammaproteobacteria,Enterobacteriales,Enterobacteriaceae,Escherichia.	-0.831488	0.5068	5032268		-0.983408
NC_011744	Proteobacteria	Bacteria,Proteobacteria,Gammaproteobacteria,Vibrionales,Vibrionaceae,Vibrio.	-0.943265	0.43645	1675519		-0.912295
NC_011745	Proteobacteria	Bacteria,Proteobacteria,Gammaproteobacteria,Enterobacteriales,Enterobacteriaceae,Escherichia.	-0.872277	0.50745	5209548		-0.988539
NC_011748	Proteobacteria	Bacteria,Proteobacteria,Gammaproteobacteria,Enterobacteriales,Enterobacteriaceae,Escherichia.	-0.811788	0.5066	5154862		-0.980177
NC_011750	Proteobacteria	Bacteria,Proteobacteria,Gammaproteobacteria,Enterobacteriales,Enterobacteriaceae,Escherichia.	-0.864661	0.50625	5132068		-0.989653
NC_011751	Proteobacteria	Bacteria,Proteobacteria,Gammaproteobacteria,Enterobacteriales,Enterobacteriaceae,Escherichia.	-0.753833	0.50715	5202090		-0.968916
NC_011753	Proteobacteria	Bacteria,Proteobacteria,Gammaproteobacteria,Vibrionales,Vibrionaceae,Vibrio.	-0.983045	0.4404	3299302		-0.976017
NC_011757	Proteobacteria	Bacteria,Proteobacteria,Alphaproteobacteria,Rhizobiales,Methylobacteriaceae,Methylobacterium.	-0.819704	0.6829	5777908		0.201002
NC_011761	Proteobacteria	Bacteria,Proteobacteria,Gammaproteobacteria,Acidithiobacillales,Acidithiobacillaceae,Acidithiobacillus.	-0.975231	0.5873	2982397	DE	-0.987085	Anaerobe	E1+E2
NC_011768	Proteobacteria	Bacteria,Proteobacteria,Deltaproteobacteria,Desulfobacterales,Desulfobacteraceae,Desulfatibacillum.	-0.149926	0.5448	6517073	DE	-0.792508	Anaerobe	E1+E2
NC_011769	Proteobacteria	Bacteria,Proteobacteria,Deltaproteobacteria,Desulfovibrionales,Desulfovibrionaceae,Desulfovibrio.	-0.989157	0.6679	4040304	DE	-0.989702	Aerobe	E1
NC_011770	Proteobacteria	Bacteria,Proteobacteria,Gammaproteobacteria,Pseudomonadales,Pseudomonadaceae,Pseudomonas.	-0.982477	0.663	6601757		-0.986735
NC_011772	Firmicutes	Bacteria,Firmicutes,Bacillales,Bacillaceae,Bacillus,Bacilluscereusgroup.	0.993519	0.3526	5387334	PC	-0.981772	Aerobe	PC+E3+EX
NC_011773	Firmicutes	Bacteria,Firmicutes,Bacillales,Bacillaceae,Bacillus,Bacilluscereusgroup.	0.996152	0.354	5302683		-0.989225
NC_011830	Firmicutes	Bacteria,Firmicutes,Clostridia,Clostridiales,Peptococcaceae,Desulfitobacterium.	0.957681	0.4755	5279134	PC	-0.989568	Aerobe	PC+E1
NC_011831	Chloroflexi	Bacteria,Chloroflexi,Chloroflexales,Chloroflexaceae,Chloroflexus.	-0.991105	0.562	4684931	DE	-0.929554		E1
NC_011833	Proteobacteria	Bacteria,Proteobacteria,Gammaproteobacteria,Enterobacteriales,Enterobacteriaceae,Buchnera.	-0.664237	0.2628	642122		0.859056
NC_011834	Proteobacteria	Bacteria,Proteobacteria,Gammaproteobacteria,Enterobacteriales,Enterobacteriaceae,Buchnera.	-0.674884	0.26285	641895		0.864396
NC_011835	Actinobacteria	Bacteria,Actinobacteria,Actinobacteridae,Bifidobacteriales,Bifidobacteriaceae,Bifidobacterium.	0.051016	0.60085	1933695		-0.773899
NC_011837	Firmicutes	Bacteria,Firmicutes,Clostridia,Clostridiales,Clostridiaceae,Clostridium.	0.998422	0.31955	3896121		-0.985394
NC_011852	Proteobacteria	Bacteria,Proteobacteria,Gammaproteobacteria,Pasteurellales,Pasteurellaceae,Haemophilus.	0.313021	0.40005	2269156		-0.753038			Outlier
NC_011883	Proteobacteria	Bacteria,Proteobacteria,Deltaproteobacteria,Desulfovibrionales,Desulfovibrionaceae,Desulfovibrio.	-0.996279	0.5807	2873437	DE	-0.986157	Aerobe	E1
NC_011884	Cyanobacteria	Bacteria,Cyanobacteria,Chroococcales,Cyanothece.	-0.859874	0.50785	5374574	DE	-0.798323	Aerobe	E1
NC_011886	Actinobacteria	Bacteria,Actinobacteria,Actinobacteridae,Actinomycetales,Micrococcineae,Micrococcaceae,Arthrobacter.	-0.756692	0.6628	4395537		0.128277
NC_011891	Proteobacteria	Bacteria,Proteobacteria,Deltaproteobacteria,Myxococcales,Cystobacterineae,Myxococcaceae,Anaeromyxobacter.	0.756677	0.74715	5029329	DE	-0.91143	Obligate aerobe	E1+E2	Outlier
NC_011894	Proteobacteria	Bacteria,Proteobacteria,Alphaproteobacteria,Rhizobiales,Methylobacteriaceae,Methylobacterium.	0.672353	0.6918	7772460	DE	-0.659595		E1+E2	Outlier
NC_011896	Actinobacteria	Bacteria,Actinobacteria,Actinobacteridae,Actinomycetales,Corynebacterineae,Mycobacteriaceae,Mycobacterium.	-0.996572	0.5779	3268071		-0.902955
NC_011898	Firmicutes	Bacteria,Firmicutes,Clostridia,Clostridiales,Clostridiaceae,Clostridium.	0.998122	0.3741	4068724	PC	0.511128	Aerobe	PC+E1
NC_011899	Firmicutes	Bacteria,Firmicutes,Clostridia,Halanaerobiales,Halanaerobiaceae,Halothermothrix.	0.993917	0.37865	2578146	PC	-0.994538		PC+E1
NC_011900	Firmicutes	Bacteria,Firmicutes,Lactobacillales,Streptococcaceae,Streptococcus.	0.944526	0.39495	2221315	PC	-0.986555		PC+E3
NC_011901	Proteobacteria	Bacteria,Proteobacteria,Gammaproteobacteria,Chromatiales,Ectothiorhodospiraceae,Thioalkalivibrio.	-0.946437	0.6503	3464554	DE	-0.916782	Facultative	E1
NC_011916	Proteobacteria	Bacteria,Proteobacteria,Alphaproteobacteria,Caulobacterales,Caulobacteraceae,Caulobacter.	-0.93143	0.6717	4042929		-0.913353
NC_011958	Proteobacteria	Bacteria,Proteobacteria,Alphaproteobacteria,Rhodobacterales,Rhodobacteraceae,Rhodobacter.	-0.483289	0.68715	1297647	DE	-0.295719	Facultative	E1+E2
NC_011959	Chloroflexi	Bacteria,Chloroflexi,Thermomicrobiales,Thermomicrobiaceae,Thermomicrobium.	-0.93488	0.6366	2003006	DE	-0.992252	Aerobe	E1+E2
NC_011963	Proteobacteria	Bacteria,Proteobacteria,Alphaproteobacteria,Rhodobacterales,Rhodobacteraceae,Rhodobacter.	-0.882152	0.69175	3152792		-0.985844
NC_011969	Firmicutes	Bacteria,Firmicutes,Bacillales,Bacillaceae,Bacillus,Bacilluscereusgroup.	0.996291	0.35555	5214195		-0.99074
NC_011978	Thermotogae	Bacteria,Thermotogae,Thermotogales,Thermotogaceae,Thermotoga.	0.557821	0.4702	1884562	PC	-0.555018	Obligate anaerobe	PC+E3
NC_011979	Proteobacteria	Bacteria,Proteobacteria,Deltaproteobacteria,Desulfuromonadales,Geobacteraceae,Geobacter.	-0.921043	0.5316	4304501		-0.973472
NC_011983	Proteobacteria	Bacteria,Proteobacteria,Alphaproteobacteria,Rhizobiales,Rhizobiaceae,Rhizobium/Agrobacteriumgroup,Agrobacterium.	-0.970737	0.59775	2650913		-0.879002
NC_011985	Proteobacteria	Bacteria,Proteobacteria,Alphaproteobacteria,Rhizobiales,Rhizobiaceae,Rhizobium/Agrobacteriumgroup,Agrobacterium.	-0.966775	0.6034	4005130		-0.943296
NC_011988	Proteobacteria	Bacteria,Proteobacteria,Alphaproteobacteria,Rhizobiales,Rhizobiaceae,Rhizobium/Agrobacteriumgroup,Agrobacterium.	-0.971132	0.56045	1283187		-0.910648
NC_011989	Proteobacteria	Bacteria,Proteobacteria,Alphaproteobacteria,Rhizobiales,Rhizobiaceae,Rhizobium/Agrobacteriumgroup,Agrobacterium.	-0.991128	0.5766	3726375	DE	-0.968451	Anaerobe	E1+E2
NC_011992	Proteobacteria	Bacteria,Proteobacteria,Betaproteobacteria,Burkholderiales,Comamonadaceae,Diaphorobacter.	-0.648032	0.6684	3796573	DE	-0.858748	Obligate aerobe	E1+E2
NC_011993	Proteobacteria	Bacteria,Proteobacteria,Gammaproteobacteria,Enterobacteriales,Enterobacteriaceae,Escherichia.	-0.863004	0.50695	4773108		-0.983936
NC_011999	Firmicutes	Bacteria,Firmicutes,Bacillales,Macrococcus.	0.982713	0.36905	2102324	PC	-0.872707	Aerobe	PC+E3
NC_012004	Firmicutes	Bacteria,Firmicutes,Lactobacillales,Streptococcaceae,Streptococcus.	0.986636	0.36635	1852352	PC	-0.984974	Anaerobe	PC+E3
NC_012026	Proteobacteria	Bacteria,Proteobacteria,Alphaproteobacteria,Rickettsiales,Anaplasmataceae,Anaplasma.	-0.885055	0.4978	1202435		-0.505107
NC_012032	Chloroflexi	Bacteria,Chloroflexi,Chloroflexales,Chloroflexaceae,Chloroflexus.	-0.974884	0.5684	5268950		-0.417399
NC_012034	Firmicutes	Bacteria,Firmicutes,Clostridia,Clostridiales,Anaerocellumgroup,Anaerocellum.	0.985404	0.35045	2919718		-0.841366
NC_012039	Proteobacteria	Bacteria,Proteobacteria,Epsilonproteobacteria,Campylobacterales,Campylobacteraceae,Campylobacter.	0.531015	0.29715	1525460		-0.939743			Outlier
NC_012108	Proteobacteria	Bacteria,Proteobacteria,Deltaproteobacteria,Desulfobacterales,Desulfobacteraceae,Desulfobacterium.	-0.989497	0.48855	5589073	DE	-0.836429	Facultative	E1
NC_012115	Proteobacteria	Bacteria,Proteobacteria,Epsilonproteobacteria,Nautiliales,Nautiliaceae,Nautilia.	0.92657	0.33505	1676444	DE	-0.916761	Anaerobe	E1	Outlier
NC_012121	Firmicutes	Bacteria,Firmicutes,Bacillales,Staphylococcus.	0.985667	0.34705	2566424	PC	-0.465821	Anaerobe	PC+E3
NC_012125	Proteobacteria	Bacteria,Proteobacteria,Gammaproteobacteria,Enterobacteriales,Enterobacteriaceae,Salmonella,Salmonellaentericasubsp.entericaserovarParatyphiC.	-0.900471	0.5217	4833080		-0.990112
NC_012207	Actinobacteria	Bacteria,Actinobacteria,Actinobacteridae,Actinomycetales,Corynebacterineae,Mycobacteriaceae,Mycobacterium,Mycobacteriumtuberculosiscomplex.	-0.983738	0.65645	4371711		-0.982197
NC_012214	Proteobacteria	Bacteria,Proteobacteria,Gammaproteobacteria,Enterobacteriales,Enterobacteriaceae,Erwinia.	-0.840805	0.5342	4026322		-0.979193
NC_012225	Spirochaetes	Bacteria,Spirochaetes,Spirochaetales,Brachyspiraceae,Brachyspira.	-0.731569	0.2707	3000694		-0.095453
NC_012416	Proteobacteria	Bacteria,Proteobacteria,Alphaproteobacteria,Rickettsiales,Anaplasmataceae,Wolbachieae,Wolbachia.	0.976097	0.35155	1445873		-0.784466			Outlier
NC_012438	Aquificae	Bacteria,Aquificae,Aquificales,Hydrogenothermaceae,Sulfurihydrogenibium.	0.461517	0.3305	1640877	DE	-0.211483	Aerobe	E1
NC_012440	Aquificae	Bacteria,Aquificae,Aquificales,Hydrogenothermaceae,Persephonella.	-0.809487	0.3724	1930284	DE	-0.231883		E1
NC_012441	Proteobacteria	Bacteria,Proteobacteria,Alphaproteobacteria,Rhizobiales,Brucellaceae,Brucella.	-0.992331	0.57155	2125701		-0.986213
NC_012442	Proteobacteria	Bacteria,Proteobacteria,Alphaproteobacteria,Rhizobiales,Brucellaceae,Brucella.	-0.96475	0.5737	1185518		-0.82357
NC_012466	Firmicutes	Bacteria,Firmicutes,Lactobacillales,Streptococcaceae,Streptococcus.	0.843256	0.3974	2120234		-0.964219
NC_012467	Firmicutes	Bacteria,Firmicutes,Lactobacillales,Streptococcaceae,Streptococcus.	0.662708	0.3976	2111882		-0.922468			Outlier
NC_012468	Firmicutes	Bacteria,Firmicutes,Lactobacillales,Streptococcaceae,Streptococcus.	0.759075	0.3973	2184682		-0.966838
NC_012469	Firmicutes	Bacteria,Firmicutes,Lactobacillales,Streptococcaceae,Streptococcus.	0.785866	0.3978	2112148		-0.955625
NC_012470	Firmicutes	Bacteria,Firmicutes,Lactobacillales,Streptococcaceae,Streptococcus.	-0.432283	0.4153	2149868		-0.907518			Outlier
NC_012471	Firmicutes	Bacteria,Firmicutes,Lactobacillales,Streptococcaceae,Streptococcus.	-0.174461	0.41265	2253793	PC	-0.956319	Microaerophilic	PC+E3	Outlier
NC_012472	Firmicutes	Bacteria,Firmicutes,Bacillales,Bacillaceae,Bacillus,Bacilluscereusgroup.	0.995256	0.3544	5269628		-0.987575
NC_012483	Acidobacteria	Bacteria,Acidobacteria,Acidobacteriales,Acidobacteriaceae,Acidobacterium.	-0.709677	0.6049	4127356	DE	-0.832452	Aerobe	E1+E2+E2
NC_012488	Firmicutes	Bacteria,Firmicutes,Bacillales,Listeriaceae,Listeria.	0.983431	0.38055	2912690		0.046342
NC_012489	Gemmatimonadetes	Bacteria,Gemmatimonadetes,Gemmatimonadales,Gemmatimonadaceae,Gemmatimonas.	-0.915493	0.6428	4636964		-0.900373
NC_012490	Actinobacteria	Bacteria,Actinobacteria,Actinobacteridae,Actinomycetales,Corynebacterineae,Nocardiaceae,Rhodococcus.	-0.995494	0.6232	6516310		-0.995254
NC_012491	Firmicutes	Bacteria,Firmicutes,Bacillales,Paenibacillaceae,Brevibacillus.	0.99357	0.4727	6296436	PC	-0.990233	Aerobe	PC+E3
NC_012522	Actinobacteria	Bacteria,Actinobacteria,Actinobacteridae,Actinomycetales,Corynebacterineae,Nocardiaceae,Rhodococcus.	-0.77993	0.6789	7913450		-0.952903
NC_012526	Deinococcus-Thermus	Bacteria,Deinococcus-Thermus,Deinococci,Deinococcales,Deinococcaceae,Deinococcus.	-0.933847	0.6339	2819842		-0.88985
NC_012559	Proteobacteria	Bacteria,Proteobacteria,Betaproteobacteria,Neisseriales,Neisseriaceae,Laribacter.	-0.99028	0.6236	3169329	DE	-0.990259	Aerobe	E1
NC_012560	Proteobacteria	Bacteria,Proteobacteria,Gammaproteobacteria,Pseudomonadales,Pseudomonadaceae,Azotobacter.	-0.996169	0.65675	5365318	DE	-0.991849	Aerobe	E1
NC_012563	Firmicutes	Bacteria,Firmicutes,Clostridia,Clostridiales,Clostridiaceae,Clostridium.	0.994929	0.28205	4155278		0.87293
NC_012578	Proteobacteria	Bacteria,Proteobacteria,Gammaproteobacteria,Vibrionales,Vibrionaceae,Vibrio.	-0.772543	0.4785	2892523		-0.872261
NC_012580	Proteobacteria	Bacteria,Proteobacteria,Gammaproteobacteria,Vibrionales,Vibrionaceae,Vibrio.	-0.958377	0.46975	1046382		-0.968945
NC_012581	Firmicutes	Bacteria,Firmicutes,Bacillales,Bacillaceae,Bacillus,Bacilluscereusgroup.	0.997733	0.3538	5230115		-0.994824
NC_012582	Proteobacteria	Bacteria,Proteobacteria,Gammaproteobacteria,Vibrionales,Vibrionaceae,Vibrio.	-0.724959	0.47775	3024078		-0.842586
NC_012583	Proteobacteria	Bacteria,Proteobacteria,Gammaproteobacteria,Vibrionales,Vibrionaceae,Vibrio.	-0.768216	0.4695	1111222		-0.918062
NC_012587	Proteobacteria	Bacteria,Proteobacteria,Alphaproteobacteria,Rhizobiales,Rhizobiaceae,Rhizobium/Agrobacteriumgroup,Rhizobium.	-0.899914	0.63035	3925702	DE	-0.947181	Anaerobe	E1+E2
NC_012590	Actinobacteria	Bacteria,Actinobacteria,Actinobacteridae,Actinomycetales,Corynebacterineae,Corynebacteriaceae,Corynebacterium.	-0.305594	0.6063	2790189	DE	-0.889063	Aerobe	E1+E2
NC_012633	Proteobacteria	Bacteria,Proteobacteria,Alphaproteobacteria,Rickettsiales,Rickettsiaceae,Rickettsieae,Rickettsia,spottedfevergroup.	0.527328	0.32385	1278540		-0.940859			Outlier
NC_012658	Firmicutes	Bacteria,Firmicutes,Clostridia,Clostridiales,Clostridiaceae,Clostridium.	0.996337	0.28775	3977794		0.878366
NC_012659	Firmicutes	Bacteria,Firmicutes,Bacillales,Bacillaceae,Bacillus,Bacilluscereusgroup.	0.994842	0.3537	5227419		-0.986121
NC_012660	Proteobacteria	Bacteria,Proteobacteria,Gammaproteobacteria,Pseudomonadales,Pseudomonadaceae,Pseudomonas.	-0.94576	0.60505	6722539		-0.861332
NC_012667	Proteobacteria	Bacteria,Proteobacteria,Gammaproteobacteria,Vibrionales,Vibrionaceae,Vibrio.	-0.814905	0.467	1086784		-0.862162
NC_012668	Proteobacteria	Bacteria,Proteobacteria,Gammaproteobacteria,Vibrionales,Vibrionaceae,Vibrio.	-0.153084	0.4752	3149584	DE	-0.897177	Anaerobe	E1
NC_012669	Actinobacteria	Bacteria,Actinobacteria,Actinobacteridae,Actinomycetales,Micrococcineae,Beutenbergiaceae,Beutenbergia.	-0.890573	0.73115	4669183	DE	-0.972347	Aerobe	E1+E2
NC_012673	Firmicutes	Bacteria,Firmicutes,Bacillales,BacillalesFamilyXII.IncertaeSedis,Exiguobacterium.	0.919424	0.4847	2999895	PC	-0.769904	Anaerobe	PC+E3
NC_012686	Chlamydiae	Bacteria,Chlamydiae,Chlamydiales,Chlamydiaceae,Chlamydia.	-0.921159	0.413	1044352		-0.973555
NC_012687	Chlamydiae	Bacteria,Chlamydiae,Chlamydiales,Chlamydiaceae,Chlamydia.	-0.920587	0.41305	1044282		-0.972996
NC_012691	Proteobacteria	Bacteria,Proteobacteria,Gammaproteobacteria,Aeromonadales,Aeromonadaceae,Tolumonas.	-0.975401	0.49025	3471292	DE	-0.976046	Aerobe	E1
NC_012695	Proteobacteria	Bacteria,Proteobacteria,Betaproteobacteria,Burkholderiales,Burkholderiaceae,Burkholderia,pseudomalleigroup.	-0.723808	0.67705	4098576		-0.963613
NC_012704	Actinobacteria	Bacteria,Actinobacteria,Actinobacteridae,Actinomycetales,Corynebacterineae,Corynebacteriaceae,Corynebacterium.	-0.729384	0.57435	2446804	DE	-0.871708	Aerobe	E1+E2
NC_012721	Proteobacteria	Bacteria,Proteobacteria,Betaproteobacteria,Burkholderiales,Burkholderiaceae,Burkholderia.	-0.905377	0.6876	2827333		-0.986896
NC_012724	Proteobacteria	Bacteria,Proteobacteria,Betaproteobacteria,Burkholderiales,Burkholderiaceae,Burkholderia.	-0.89966	0.68115	3906529		-0.993191
NC_012730	Proteobacteria	Bacteria,Proteobacteria,Alphaproteobacteria,Rickettsiales,Rickettsiaceae,Rickettsieae,Rickettsia,spottedfevergroup.	0.066525	0.32565	1288492		-0.598736
NC_012731	Proteobacteria	Bacteria,Proteobacteria,Gammaproteobacteria,Enterobacteriales,Enterobacteriaceae,Klebsiella.	-0.963879	0.57675	5248520		-0.995601
NC_012751	Proteobacteria	Bacteria,Proteobacteria,Gammaproteobacteria,Enterobacteriales,Enterobacteriaceae,aphidsecondarysymbionts,CandidatusHamiltonella.	0.403363	0.39655	2110331	DE	0.326398	Aerobe	E1	Outlier
NC_012759	Proteobacteria	Bacteria,Proteobacteria,Gammaproteobacteria,Enterobacteriales,Enterobacteriaceae,Escherichia.	-0.865721	0.50795	4578159		-0.982856
NC_012778	Firmicutes	Bacteria,Firmicutes,Clostridia,Clostridiales,Eubacteriaceae,Eubacterium.	0.998698	0.3771	2144190	PC	-0.996588	Aerobe	PC+E1
NC_012779	Proteobacteria	Bacteria,Proteobacteria,Gammaproteobacteria,Enterobacteriales,Enterobacteriaceae,Edwardsiella.	-0.984764	0.57435	3812315		-0.986185
NC_012781	Firmicutes	Bacteria,Firmicutes,Clostridia,Clostridiales,Eubacteriaceae,Eubacterium.	0.997137	0.4149	3449685	PC	-0.971546	Aerobe	PC+E1
NC_012785	Thermotogae	Bacteria,Thermotogae,Thermotogales,Thermotogaceae,Kosmotoga.	-0.794493	0.4192	2302126	PC	-0.104396	Aerobe	PC+E3
NC_012791	Proteobacteria	Bacteria,Proteobacteria,Betaproteobacteria,Burkholderiales,Comamonadaceae,Variovorax.	0.313638	0.67645	5626353	DE	-0.864315	Aerobe	E1+E2+E2	Outlier
NC_012792	Proteobacteria	Bacteria,Proteobacteria,Betaproteobacteria,Burkholderiales,Comamonadaceae,Variovorax.	-0.920521	0.67185	1128644		-0.901925
NC_012793	Firmicutes	Bacteria,Firmicutes,Bacillales,Bacillaceae,Geobacillus.	0.988693	0.4284	3464618		-0.972174
NC_012796	Proteobacteria	Bacteria,Proteobacteria,Deltaproteobacteria,Desulfovibrionales,Desulfovibrionaceae,Desulfovibrio.	-0.972889	0.62645	5248049	DE	-0.970904	Aerobe	E1
NC_012803	Actinobacteria	Bacteria,Actinobacteria,Actinobacteridae,Actinomycetales,Micrococcineae,Micrococcaceae,Micrococcus.	-0.628364	0.73005	2501097		-0.852115
NC_012806	Tenericutes	Bacteria,Tenericutes,Mollicutes,Mycoplasmataceae,Mycoplasma.	0.926691	0.28565	846214	PC	0.959081	Facultative	PC+E3
NC_012808	Proteobacteria	Bacteria,Proteobacteria,Alphaproteobacteria,Rhizobiales,Methylobacteriaceae,Methylobacterium.	-0.839474	0.6884	5511322	DE	0.461747	Obligate aerobe	E1+E2+EX
NC_012814	Actinobacteria	Bacteria,Actinobacteria,Actinobacteridae,Bifidobacteriales,Bifidobacteriaceae,Bifidobacterium.	0.48395	0.605	1938709		-0.931286			Outlier
NC_012815	Actinobacteria	Bacteria,Actinobacteria,Actinobacteridae,Bifidobacteriales,Bifidobacteriaceae,Bifidobacterium.	0.483459	0.605	1938483	DE	-0.931033		E1	Outlier
NC_012846	Proteobacteria	Bacteria,Proteobacteria,Alphaproteobacteria,Rhizobiales,Bartonellaceae,Bartonella.	-0.878758	0.3806	2341328		-0.73278
NC_012850	Proteobacteria	Bacteria,Proteobacteria,Alphaproteobacteria,Rhizobiales,Rhizobiaceae,Rhizobium/Agrobacteriumgroup,Rhizobium.	-0.950407	0.61085	4767043	DE	-0.975026	Facultative	E1+E2+E2
NC_012856	Proteobacteria	Bacteria,Proteobacteria,Betaproteobacteria,Burkholderiales,Burkholderiaceae,Ralstonia.	-0.611292	0.6355	3647724		-0.888013
NC_012857	Proteobacteria	Bacteria,Proteobacteria,Betaproteobacteria,Burkholderiales,Burkholderiaceae,Ralstonia.	-0.871263	0.6445	1323321		-0.880174
NC_012880	Proteobacteria	Bacteria,Proteobacteria,Gammaproteobacteria,Enterobacteriales,Enterobacteriaceae,Dickeya.	-0.979009	0.55015	4679450		-0.967889
NC_012881	Proteobacteria	Bacteria,Proteobacteria,Deltaproteobacteria,Desulfovibrionales,Desulfovibrionaceae,Desulfovibrio.	-0.974307	0.4709	4289847	DE	0.07884	Facultative	E1
NC_012891	Firmicutes	Bacteria,Firmicutes,Lactobacillales,Streptococcaceae,Streptococcus.	0.823972	0.39585	2106340		-0.958643
NC_012892	Proteobacteria	Bacteria,Proteobacteria,Gammaproteobacteria,Enterobacteriales,Enterobacteriaceae,Escherichia.	-0.802049	0.5083	4557041		-0.977988
NC_012912	Proteobacteria	Bacteria,Proteobacteria,Gammaproteobacteria,Enterobacteriales,Enterobacteriaceae,Dickeya.	-0.970273	0.5452	4813854		-0.972043
NC_012913	Proteobacteria	Bacteria,Proteobacteria,Gammaproteobacteria,Pasteurellales,Pasteurellaceae,Aggregatibacter.	-0.879745	0.42225	2313035	DE	-0.593085	Anaerobe	E1
NC_012914	Firmicutes	Bacteria,Firmicutes,Bacillales,Paenibacillaceae,Paenibacillus.	0.993815	0.5028	7184930	PC	-0.99793	Aerobe	PC+E3
NC_012917	Proteobacteria	Bacteria,Proteobacteria,Gammaproteobacteria,Enterobacteriales,Enterobacteriaceae,Pectobacterium.	-0.984559	0.51935	4862913		-0.984079
NC_012918	Proteobacteria	Bacteria,Proteobacteria,Deltaproteobacteria,Desulfuromonadales,Geobacteraceae,Geobacter.	0.277228	0.60475	4745806	DE	0.078261	Aerobe	E1+E2	Outlier
NC_012924	Firmicutes	Bacteria,Firmicutes,Lactobacillales,Streptococcaceae,Streptococcus.	0.85925	0.411	2095898		-0.991497
NC_012925	Firmicutes	Bacteria,Firmicutes,Lactobacillales,Streptococcaceae,Streptococcus.	0.589761	0.4126	2007491		-0.97156			Outlier
NC_012926	Firmicutes	Bacteria,Firmicutes,Lactobacillales,Streptococcaceae,Streptococcus.	0.913836	0.41075	2146229		-0.990167
NC_012943	Actinobacteria	Bacteria,Actinobacteria,Actinobacteridae,Actinomycetales,Corynebacterineae,Mycobacteriaceae,Mycobacterium,Mycobacteriumtuberculosiscomplex.	-0.932451	0.65615	4398250		-0.940664
NC_012947	Proteobacteria	Bacteria,Proteobacteria,Gammaproteobacteria,Enterobacteriales,Enterobacteriaceae,Escherichia.	-0.760942	0.50835	4570938		-0.982972
NC_012960	Proteobacteria	Bacteria,Proteobacteria,Alphaproteobacteria,Rhizobiales,CandidatusHodgkinia.	-0.947348	0.58395	143795	DE	0.866294	Aerobe	E1
NC_012962	Proteobacteria	Bacteria,Proteobacteria,Gammaproteobacteria,Enterobacteriales,Enterobacteriaceae,Photorhabdus.	-0.895965	0.42125	5064808		-0.829006
NC_012967	Proteobacteria	Bacteria,Proteobacteria,Gammaproteobacteria,Enterobacteriales,Enterobacteriaceae,Escherichia.	-0.835864	0.5077	4629812		-0.980779
NC_012968	Proteobacteria	Bacteria,Proteobacteria,Betaproteobacteria,Methylophilales,Methylophilaceae,Methylotenera.	-0.991587	0.4551	2547570	DE	-0.963096		E1
NC_012969	Proteobacteria	Bacteria,Proteobacteria,Betaproteobacteria,Methylophilales,Methylophilaceae,Methylovorus.	-0.826833	0.54885	2995511		-0.837586
NC_012971	Proteobacteria	Bacteria,Proteobacteria,Gammaproteobacteria,Enterobacteriales,Enterobacteriaceae,Escherichia.	-0.802169	0.50835	4558953		-0.977983
NC_012973	Proteobacteria	Bacteria,Proteobacteria,Epsilonproteobacteria,Campylobacterales,Helicobacteraceae,Helicobacter.	0.892984	0.3917	1576758		-0.925846			Outlier
NC_012982	Proteobacteria	Bacteria,Proteobacteria,Alphaproteobacteria,Rhodobacterales,Hyphomonadaceae,Hirschia.	-0.996785	0.4523	3455622	DE	-0.994279	Obligate aerobe	E1+E2
NC_012984	Firmicutes	Bacteria,Firmicutes,Lactobacillales,Lactobacillaceae,Lactobacillus.	-0.205375	0.44655	3197759	PC	-0.996078	Aerobe	PC+E3	Outlier
NC_012985	Proteobacteria	Bacteria,Proteobacteria,Alphaproteobacteria,Rhizobiales,Rhizobiaceae,CandidatusLiberibacter.	-0.994696	0.36485	1226704		0.377748
NC_012988	Proteobacteria	Bacteria,Proteobacteria,Alphaproteobacteria,Rhizobiales,Methylobacteriaceae,Methylobacterium.	-0.781004	0.68505	5943768		0.038889
NC_012997	Proteobacteria	Bacteria,Proteobacteria,Gammaproteobacteria,Alteromonadales,Alteromonadalesgeneraincertaesedis,Teredinibacter.	-0.993032	0.50885	5193164	DE	-0.979516	Aerobe	E1+E2
NC_013008	Proteobacteria	Bacteria,Proteobacteria,Gammaproteobacteria,Enterobacteriales,Enterobacteriaceae,Escherichia.	-0.614604	0.50505	5528136		-0.984961
NC_013009	Proteobacteria	Bacteria,Proteobacteria,Alphaproteobacteria,Rickettsiales,Anaplasmataceae,Neorickettsia.	-0.987601	0.41295	879977		0.524063
NC_013016	Proteobacteria	Bacteria,Proteobacteria,Betaproteobacteria,Neisseriales,Neisseriaceae,Neisseria.	-0.941597	0.51945	2145295		-0.963535
NC_013037	Bacteroidetes	Bacteria,Bacteroidetes,Sphingobacteria,Sphingobacteriales,Flexibacteraceae,Dyadobacter.	-0.847516	0.51555	6967790	DE	-0.952773	Obligate aerobe	E1+E2+E2+E2
NC_013061	Bacteroidetes	Bacteria,Bacteroidetes,Sphingobacteria,Sphingobacteriales,Sphingobacteriaceae,Pedobacter.	0.355737	0.42035	5167383	DE	-0.819349	Aerobe	E1+E2+E2
NC_013062	Bacteroidetes	Bacteria,Bacteroidetes,Flavobacteria,Flavobacteriales,Flavobacteriaceae.	0.757539	0.4271	2768102	DE	-0.576945	Facultative	E1+E2
NC_013093	Actinobacteria	Bacteria,Actinobacteria,Actinobacteridae,Actinomycetales,Pseudonocardineae,Actinosynnemataceae,Actinosynnema.	-0.24506	0.7371	8248144	DE	-0.99843	Facultative	E1
NC_013118	Proteobacteria	Bacteria,Proteobacteria,Alphaproteobacteria,Rhizobiales,Brucellaceae,Brucella.	-0.956621	0.57325	1220319		-0.84821
NC_013119	Proteobacteria	Bacteria,Proteobacteria,Alphaproteobacteria,Rhizobiales,Brucellaceae,Brucella.	-0.990665	0.5721	2117050		-0.982946
NC_013123	Bacteroidetes	Bacteria,Bacteroidetes,Flavobacteria,Flavobacteriales,CandidatusSulcia.	0.910809	0.2234	276984	DE	-0.284605	Facultative	E1
NC_013124	Actinobacteria	Bacteria,Actinobacteria,Acidimicrobidae,Acidimicrobiales,Acidimicrobineae,Acidimicrobiaceae,Acidimicrobium.	-0.988763	0.68285	2158157	DE	-0.97938	Facultative	E1+E2
NC_013131	Actinobacteria	Bacteria,Actinobacteria,Actinobacteridae,Actinomycetales,Catenulisporineae,Catenulisporaceae,Catenulispora.	-0.389788	0.69765	10467782	DE	0.021216	Facultative	E1+E2
NC_013132	Bacteroidetes	Bacteria,Bacteroidetes,Sphingobacteria,Sphingobacteriales,Chitinophagaceae,Chitinophaga.	-0.09924	0.45225	9127347	DE	-0.836745	Facultative	E1+E2+E2+E2
NC_013159	Actinobacteria	Bacteria,Actinobacteria,Actinobacteridae,Actinomycetales,Pseudonocardineae,Pseudonocardiaceae,Saccharomonospora.	-0.987422	0.6732	4308349	DE	-0.995075	Microaerophilic	E1
NC_013161	Cyanobacteria	Bacteria,Cyanobacteria,Chroococcales,Cyanothece.	0.239596	0.4	4669813		0.713159
NC_013162	Bacteroidetes	Bacteria,Bacteroidetes,Flavobacteria,Flavobacteriales,Flavobacteriaceae,Capnocytophaga.	0.191161	0.39585	2612925	DE	-0.82435	Facultative	E1
NC_013165	Actinobacteria	Bacteria,Actinobacteria,Coriobacteridae,Coriobacteriales,Coriobacterineae,Coriobacteriaceae,Slackia.	-0.777945	0.6021	3165038	DE	-0.912714	Microaerophilic	E1
NC_013166	Proteobacteria	Bacteria,Proteobacteria,Gammaproteobacteria,Kangiella.	-0.696592	0.43685	2852073	DE	-0.925752	Facultative	E1
NC_013169	Actinobacteria	Bacteria,Actinobacteria,Actinobacteridae,Actinomycetales,Micrococcineae,Dermacoccaceae,Kytococcus.	-0.476733	0.7162	2785024	DE	-0.68631	Microaerophilic	E1+E2
NC_013170	Actinobacteria	Bacteria,Actinobacteria,Coriobacteridae,Coriobacteriales,Coriobacterineae,Coriobacteriaceae,Cryptobacterium.	-0.916109	0.5091	1617804	DE	-0.497282	Facultative	E1
NC_013171	Firmicutes	Bacteria,Firmicutes,Clostridia,Clostridiales,ClostridialesFamilyXI.IncertaeSedis,Anaerococcus.	0.982209	0.36095	1883067	PC	0.933384	Microaerophilic	PC+E1
NC_013172	Actinobacteria	Bacteria,Actinobacteria,Actinobacteridae,Actinomycetales,Micrococcineae,Dermabacteraceae,Brachybacterium.	-0.676609	0.7205	3614992	DE	-0.585159	Facultative	E1+E2
NC_013173	Proteobacteria	Bacteria,Proteobacteria,Deltaproteobacteria,Desulfovibrionales,Desulfomicrobiaceae,Desulfomicrobium.	-0.988884	0.5854	3942657	DE	-0.968954	Facultative	E1
NC_013174	Actinobacteria	Bacteria,Actinobacteria,Actinobacteridae,Actinomycetales,Micrococcineae,Jonesiaceae,Jonesia.	-0.795642	0.5842	2749646	DE	-0.953669	Facultative	E1+E2
NC_013192	Fusobacteria	Bacteria,Fusobacteria,Fusobacteriales,Fusobacteriaceae,Leptotrichia.	0.979006	0.2974	2465610		0.202141
NC_013194	Proteobacteria	Bacteria,Proteobacteria,Betaproteobacteria,CandidatusAccumulibacter.	-0.980899	0.6412	5058518	DE	-0.931235	Anaerobe	E1+E2
NC_013198	Firmicutes	Bacteria,Firmicutes,Lactobacillales,Lactobacillaceae,Lactobacillus.	0.175374	0.4668	3010111		-0.9346			Outlier
NC_013199	Firmicutes	Bacteria,Firmicutes,Lactobacillales,Lactobacillaceae,Lactobacillus.	0.30353	0.4673	2968598		-0.980822			Outlier
NC_013203	Actinobacteria	Bacteria,Actinobacteria,Coriobacteridae,Coriobacteriales,Coriobacterineae,Coriobacteriaceae,Atopobium.	-0.988443	0.4569	1543805	DE	-0.624951	Facultative	E1
NC_013204	Actinobacteria	Bacteria,Actinobacteria,Coriobacteridae,Coriobacteriales,Coriobacterineae,Coriobacteriaceae,Eggerthella.	-0.945787	0.64185	3632260	DE	-0.965602	Aerobe	E1
NC_013205	Firmicutes	Bacteria,Firmicutes,Bacillales,Alicyclobacillaceae,Alicyclobacillus.	-0.621663	0.6241	3018755	PC	-0.980402	Aerobe	PC+E3+E2	Outlier
NC_013209	Proteobacteria	Bacteria,Proteobacteria,Alphaproteobacteria,Rhodospirillales,Acetobacteraceae,Acetobacter.	-0.98234	0.5327	2907495		-0.993768
NC_013216	Firmicutes	Bacteria,Firmicutes,Clostridia,Clostridiales,Peptococcaceae,Desulfotomaculum.	0.75775	0.4155	4545624		-0.976391
NC_013222	Bacteroidetes	Bacteria,Bacteroidetes,Flavobacteria,Flavobacteriales,Flavobacteriaceae,Robiginitalea.	-0.680259	0.55295	3530383	DE	-0.712723	Aerobe	E1+E2
NC_013223	Proteobacteria	Bacteria,Proteobacteria,Deltaproteobacteria,Desulfovibrionales,Desulfohalobiaceae,Desulfohalobium.	-0.938375	0.57595	2864304	DE	-0.961157	Aerobe	E1
NC_013235	Actinobacteria	Bacteria,Actinobacteria,Actinobacteridae,Actinomycetales,Frankineae,Nakamurellaceae,Nakamurella.	-0.972076	0.7092	6060298	DE	-0.989397	Aerobe	E1+E2+EX
NC_013260	candidatedivisionNC10	Bacteria,candidatedivisionNC10,CandidatusMethylomirabilis.	-0.74851	0.58575	2752854		-0.937219
NC_013282	Proteobacteria	Bacteria,Proteobacteria,Gammaproteobacteria,Enterobacteriales,Enterobacteriaceae,Cronobacter.	0.4328	0.57425	4384526		-0.870688			Outlier
NC_013315	Firmicutes	Bacteria,Firmicutes,Clostridia,Clostridiales,Clostridiaceae,Clostridium.	0.999317	0.2856	4110554		0.489732
NC_013316	Firmicutes	Bacteria,Firmicutes,Clostridia,Clostridiales,Clostridiaceae,Clostridium.	0.999323	0.288	4191339	PC	0.526214	Facultative	PC+E1
NC_013353	Proteobacteria	Bacteria,Proteobacteria,Gammaproteobacteria,Enterobacteriales,Enterobacteriaceae,Escherichia.	-0.775528	0.50665	5449314		-0.980651
NC_013355	Proteobacteria	Bacteria,Proteobacteria,Alphaproteobacteria,Sphingomonadales,Sphingomonadaceae,Zymomonas.	-0.994361	0.47105	2124771		-0.896326
NC_013361	Proteobacteria	Bacteria,Proteobacteria,Gammaproteobacteria,Enterobacteriales,Enterobacteriaceae,Escherichia.	-0.601245	0.50685	5697240		-0.97452
NC_013364	Proteobacteria	Bacteria,Proteobacteria,Gammaproteobacteria,Enterobacteriales,Enterobacteriaceae,Escherichia.	-0.72816	0.5062	5371077		-0.978398
NC_013385	Firmicutes	Bacteria,Firmicutes,Clostridia,Thermoanaerobacterales,Thermoanaerobacteraceae,Moorellagroup,Ammonifex.	-0.708304	0.59415	2129237	DE	-0.995567	Facultative	E1	Outlier*
NC_013406	Firmicutes	Bacteria,Firmicutes,Bacillales,Bacillaceae,Geobacillus.	0.988324	0.5125	7121665	PC	-0.993852	Facultative	PC+E3
NC_013410	Fibrobacteres	Bacteria,Fibrobacteres,Fibrobacterales,Fibrobacteraceae,Fibrobacter.	-0.994136	0.48065	3842635		-0.829274
NC_013411	Firmicutes	Bacteria,Firmicutes,Bacillales,Bacillaceae,Geobacillus.	0.951347	0.5227	3622844		-0.992787
NC_013416	Proteobacteria	Bacteria,Proteobacteria,Gammaproteobacteria,Pasteurellales,Pasteurellaceae,Aggregatibacter.	-0.94984	0.4455	2105764		-0.959936
NC_013418	Bacteroidetes	Bacteria,Bacteroidetes,Flavobacteria,Flavobacteriales,Blattabacteriaceae,Blattabacterium.	-0.221679	0.2862	636994	DE	-0.74382	Aerobe	E1
NC_013421	Proteobacteria	Bacteria,Proteobacteria,Gammaproteobacteria,Enterobacteriales,Enterobacteriaceae,Pectobacterium.	-0.981076	0.505	5063892		-0.972965
NC_013422	Proteobacteria	Bacteria,Proteobacteria,Gammaproteobacteria,Chromatiales,Halothiobacillaceae,Halothiobacillus.	-0.972619	0.54715	2582886	DE	-0.611369	Facultative	E1
NC_013440	Proteobacteria	Bacteria,Proteobacteria,Deltaproteobacteria,Myxococcales,Nannocystineae,Haliangiaceae,Haliangium.	-0.899675	0.6949	9446314	DE	-0.948399	Facultative	E1+E2
NC_013441	Actinobacteria	Bacteria,Actinobacteria,Actinobacteridae,Actinomycetales,Corynebacterineae,Gordoniaceae,Gordonia.	-0.965896	0.67075	5208602	DE	-0.995591	Facultative	E1+E2
NC_013446	Proteobacteria	Bacteria,Proteobacteria,Betaproteobacteria,Burkholderiales,Comamonadaceae,Comamonas.	-0.971355	0.61445	5373643		-0.969714
NC_013450	Firmicutes	Bacteria,Firmicutes,Bacillales,Staphylococcus.	0.970847	0.3284	2824404		-0.315538
NC_013454	Bacteroidetes	Bacteria,Bacteroidetes,Flavobacteria,Flavobacteriales,Blattabacteriaceae,Blattabacterium.	-0.201569	0.27575	636850	DE	-0.752367	Aerobe	E1
NC_013456	Proteobacteria	Bacteria,Proteobacteria,Gammaproteobacteria,Vibrionales,Vibrionaceae,Vibrio.	-0.226878	0.44875	3259580	DE	-0.933253	Anaerobe	E1+E2
NC_013457	Proteobacteria	Bacteria,Proteobacteria,Gammaproteobacteria,Vibrionales,Vibrionaceae,Vibrio.	-0.904875	0.44945	1829445		-0.952058
NC_013501	Bacteroidetes	Bacteria,Bacteroidetes,Sphingobacteria,Sphingobacteriales,Rhodothermaceae,Rhodothermus.	-0.835925	0.6453	3261604	DE	-0.988856	Anaerobe	E1
NC_013504	Firmicutes	Bacteria,Firmicutes,Lactobacillales,Lactobacillaceae,Lactobacillus.	0.989099	0.34485	1755993	PC	-0.981294	Facultative	PC+E3
NC_013508	Proteobacteria	Bacteria,Proteobacteria,Gammaproteobacteria,Enterobacteriales,Enterobacteriaceae,Edwardsiella.	-0.990045	0.59735	3760463		-0.991181
NC_013510	Actinobacteria	Bacteria,Actinobacteria,Actinobacteridae,Actinomycetales,Streptosporangineae,Thermomonosporaceae,Thermomonospora.	0.445089	0.7156	5639016	DE	-0.114999	Obligate aerobe	E1	Outlier
NC_013511	Tenericutes	Bacteria,Tenericutes,Mollicutes,Mycoplasmataceae,Mycoplasma.	0.983305	0.26995	665445	PC	0.982537	Anaerobe	PC+E3
NC_013512	Proteobacteria	Bacteria,Proteobacteria,Epsilonproteobacteria,Campylobacterales,Campylobacteraceae,Sulfurospirillum.	-0.766334	0.38915	2306351	DE	-0.951439	Obligate aerobe	E1
NC_013515	Fusobacteria	Bacteria,Fusobacteria,Fusobacteriales,Fusobacteriaceae,Streptobacillus.	0.996429	0.26315	1662578		0.935746
NC_013517	Fusobacteria	Bacteria,Fusobacteria,Fusobacteriales,Fusobacteriaceae,Sebaldella.	0.999094	0.33435	4418842		0.977619
NC_013520	Firmicutes	Bacteria,Firmicutes,Clostridia,Clostridiales,Veillonellaceae,Veillonella.	-0.331888	0.38635	2132142		-0.986558			Outlier
NC_013521	Actinobacteria	Bacteria,Actinobacteria,Actinobacteridae,Actinomycetales,Micrococcineae,Sanguibacteraceae,Sanguibacter.	-0.477283	0.72005	4253413	DE	-0.299144	Facultative	E1+E2
NC_013522	Synergistetes	Bacteria,Synergistetes,Synergistia,Synergistales,Synergistaceae,Thermanaerovibrio.	-0.633567	0.6379	1848474		-0.91232
NC_013523	Chloroflexi	Bacteria,Chloroflexi,Sphaerobacteridae,Sphaerobacterales,Sphaerobacterineae,Sphaerobacteraceae,Sphaerobacter.	-0.912562	0.681	2741033	DE	-0.976036	Aerobe	E1+E2
NC_013524	Chloroflexi	Bacteria,Chloroflexi,Sphaerobacteridae,Sphaerobacterales,Sphaerobacterineae,Sphaerobacteraceae,Sphaerobacter.	-0.880236	0.68175	1252731		-0.912424
NC_013525	Thermobaculum.	Bacteria,Thermobaculum.	-0.929611	0.4807	2026947		0.539029
NC_013526	Thermobaculum.	Bacteria,Thermobaculum.	-0.882036	0.6376	1074634		-0.518437
NC_013530	Actinobacteria	Bacteria,Actinobacteria,Actinobacteridae,Actinomycetales,Micrococcineae,Promicromonosporaceae,Xylanimonas.	-0.219514	0.7248	3742776	DE	-0.538589	Aerobe	E1+E2
NC_013532	Proteobacteria	Bacteria,Proteobacteria,Alphaproteobacteria,Rickettsiales,Anaplasmataceae,Anaplasma.	-0.880191	0.49995	1206806		-0.721876
NC_013552	Chloroflexi	Bacteria,Chloroflexi,Dehalococcoidetes,Dehalococcoides.	-0.908387	0.4725	1413462		-0.042122
NC_013592	Proteobacteria	Bacteria,Proteobacteria,Gammaproteobacteria,Enterobacteriales,Enterobacteriaceae,Dickeya.	-0.994487	0.5364	4818394		-0.99414
NC_013595	Actinobacteria	Bacteria,Actinobacteria,Actinobacteridae,Actinomycetales,Streptosporangineae,Streptosporangiaceae,Streptosporangium.	-0.950826	0.70865	10341314	DE	-0.950895	Obligate aerobe	E1+E2
NC_013642	Thermotogae	Bacteria,Thermotogae,Thermotogales,Thermotogaceae,Thermotoga.	0.524465	0.4613	1809823		-0.869173
NC_013654	Proteobacteria	Bacteria,Proteobacteria,Gammaproteobacteria,Enterobacteriales,Enterobacteriaceae,Escherichia.	-0.907939	0.50735	4717338		-0.986708
NC_013656	Firmicutes	Bacteria,Firmicutes,Lactobacillales,Streptococcaceae,Lactococcus.	0.996052	0.34915	2598144		-0.983289
NC_013714	Actinobacteria	Bacteria,Actinobacteria,Actinobacteridae,Bifidobacteriales,Bifidobacteriaceae,Bifidobacterium.	-0.615272	0.5869	2636367	DE	-0.735991	Anaerobe	E1
NC_013715	Actinobacteria	Bacteria,Actinobacteria,Actinobacteridae,Actinomycetales,Micrococcineae,Micrococcaceae,Rothia.	-0.513907	0.5944	2264603		0.414959
NC_013716	Proteobacteria	Bacteria,Proteobacteria,Gammaproteobacteria,Enterobacteriales,Enterobacteriaceae,Citrobacter.	-0.809627	0.54725	5346659		-0.94172
NC_013720	Planctomycetes	Bacteria,Planctomycetes,Planctomycetacia,Planctomycetales,Planctomycetaceae,Pirellula.	-0.977053	0.57465	6196199		-0.969947
NC_013721	Actinobacteria	Bacteria,Actinobacteria,Actinobacteridae,Bifidobacteriales,Bifidobacteriaceae,Gardnerella.	-0.906372	0.4205	1617545		-0.657816
NC_013722	Proteobacteria	Bacteria,Proteobacteria,Gammaproteobacteria,Xanthomonadales,Xanthomonadaceae,Xanthomonas.	-0.992356	0.62975	3768695		-0.970625
NC_013729	Actinobacteria	Bacteria,Actinobacteria,Actinobacteridae,Actinomycetales,Propionibacterineae,Nocardioidaceae,Kribbella.	-0.547184	0.7057	7579488	DE	-0.916536	Obligate aerobe	E1+E2
NC_013730	Bacteroidetes	Bacteria,Bacteroidetes,Cytophagia,Cytophagales,Cytophagaceae,Spirosoma.	-0.974665	0.50195	8078757	DE	-0.914097	Aerobe	E1
NC_013739	Actinobacteria	Bacteria,Actinobacteria,Rubrobacteridae,Solirubrobacterales,Conexibacteraceae,Conexibacter.	-0.554449	0.72725	6359369	DE	-0.912763		E1+E2
NC_013740	Firmicutes	Bacteria,Firmicutes,Clostridia,Clostridiales,Veillonellaceae,Acidaminococcus.	0.992713	0.55845	2329769	PC	0.557585	Facultative	PC+E1
NC_013757	Actinobacteria	Bacteria,Actinobacteria,Actinobacteridae,Actinomycetales,Frankineae,Geodermatophilaceae,Geodermatophilus.	-0.871791	0.73995	5322497	DE	-0.866469		E1+E2
NC_013766	Firmicutes	Bacteria,Firmicutes,Bacillales,Listeriaceae,Listeria.	0.991135	0.3796	3032288		0.202395
NC_013768	Firmicutes	Bacteria,Firmicutes,Bacillales,Listeriaceae,Listeria.	0.99284	0.3796	2999054		0.09381
NC_013771	Cyanobacteria	Bacteria,Cyanobacteria,Chroococcales.	0.918234	0.3111	1443806	DE	0.791298	Facultative	E1
NC_013791	Firmicutes	Bacteria,Firmicutes,Bacillales,Bacillaceae,Bacillus.	0.908449	0.4019	3858997	PC	-0.731362	Aerobe	PC+E3
NC_013798	Firmicutes	Bacteria,Firmicutes,Lactobacillales,Streptococcaceae,Streptococcus.	0.560365	0.3764	2350911		-0.941005			Outlier
NC_013799	Aquificae	Bacteria,Aquificae,Aquificales,Aquificaceae,Hydrogenobacter.	0.777508	0.437	1743135		0.318238
NC_013850	Proteobacteria	Bacteria,Proteobacteria,Gammaproteobacteria,Enterobacteriales,Enterobacteriaceae,Klebsiella.	-0.946577	0.5758	5458505		-0.992287
NC_013851	Proteobacteria	Bacteria,Proteobacteria,Gammaproteobacteria,Chromatiales,Chromatiaceae,Allochromatium.	-0.927347	0.64355	3526903	DE	-0.859062	Aerobe	E1
NC_013853	Firmicutes	Bacteria,Firmicutes,Lactobacillales,Streptococcaceae,Streptococcus.	0.867696	0.39995	2146611		-0.943968
NC_013854	Proteobacteria	Bacteria,Proteobacteria,Alphaproteobacteria,Rhodospirillales,Rhodospirillaceae,Azospirillum.	-0.902342	0.67755	3311395		-0.707992
NC_013861	Proteobacteria	Bacteria,Proteobacteria,Gammaproteobacteria,Legionellales,Legionellaceae,Legionella.	-0.907363	0.3713	4077332	DE	-0.717887	Aerobe	E1
NC_013889	Proteobacteria	Bacteria,Proteobacteria,Gammaproteobacteria,Chromatiales,Ectothiorhodospiraceae,Thioalkalivibrio.	-0.929539	0.65865	2744800	DE	-0.972811	Aerobe	E1+E2
NC_013890	Chloroflexi	Bacteria,Chloroflexi,Dehalococcoidetes,Dehalococcoides.	-0.891821	0.4729	1360154		-0.283126
NC_013891	Firmicutes	Bacteria,Firmicutes,Bacillales,Listeriaceae,Listeria.	0.99446	0.37375	2797636		0.300462
NC_013892	Proteobacteria	Bacteria,Proteobacteria,Gammaproteobacteria,Enterobacteriales,Enterobacteriaceae,Xenorhabdus.	-0.944836	0.4496	4225498		-0.969263
NC_013893	Firmicutes	Bacteria,Firmicutes,Bacillales,Staphylococcus.	0.97856	0.339	2658366	PC	-0.418049	Aerobe	PC+E3
NC_013894	Aquificae	Bacteria,Aquificae,Aquificales,Aquificaceae,Thermocrinis.	0.847991	0.47225	1500577	DE	-0.46324	Aerobe	E1
NC_013895	Firmicutes	Bacteria,Firmicutes,Clostridia,Clostridiales.	0.916429	0.4423	1810248	PC	-0.976005	Aerobe	PC+E1
NC_013921	Firmicutes	Bacteria,Firmicutes,Clostridia,Thermoanaerobacterales,Thermoanaerobacteraceae,Thermoanaerobacter.	0.987245	0.34135	2451061	PC	-0.826636	Facultative	PC+E1
NC_013928	Firmicutes	Bacteria,Firmicutes,Lactobacillales,Streptococcaceae,Streptococcus.	-0.418006	0.3684	2013587		-0.97206			Outlier
NC_013929	Actinobacteria	Bacteria,Actinobacteria,Actinobacteridae,Actinomycetales,Streptomycineae,Streptomycetaceae,Streptomyces.	-0.910709	0.7127	10148695	DE	-0.921781	Aerobe	E1+E2
NC_013939	Deferribacteres	Bacteria,Deferribacteres,Deferribacterales,Deferribacteraceae,Deferribacter.	-0.47446	0.3116	2234389		-0.967558
NC_013941	Proteobacteria	Bacteria,Proteobacteria,Gammaproteobacteria,Enterobacteriales,Enterobacteriaceae,Escherichia.	-0.8097	0.5053	5386352		-0.94894
NC_013943	Deferribacteres	Bacteria,Deferribacteres,Deferribacterales,Deferribacteraceae,Denitrovibrio.	-0.95971	0.4253	3222077		-0.759337
NC_013946	Deinococcus-Thermus	Bacteria,Deinococcus-Thermus,Deinococci,Thermales,Thermaceae,Meiothermus.	-0.987074	0.63385	3097457	DE	-0.987666		E1
NC_013947	Actinobacteria	Bacteria,Actinobacteria,Actinobacteridae,Actinomycetales,Glycomycineae,Glycomycetaceae,Stackebrandtia.	-0.764297	0.67685	6841557	DE	-0.787142	Aerobe	E1+E2+E2
NC_013948	Tenericutes	Bacteria,Tenericutes,Mollicutes,Mycoplasmataceae,Mycoplasma.	0.918425	0.29605	1006702	PC	0.861285	Facultative	PC+E3
NC_013949	Proteobacteria	Bacteria,Proteobacteria,Epsilonproteobacteria,Campylobacterales,Helicobacteraceae,Helicobacter.	-0.980575	0.4251	1578097	DE	-0.970728		E1
NC_013956	Proteobacteria	Bacteria,Proteobacteria,Gammaproteobacteria,Enterobacteriales,Enterobacteriaceae,Pantoea.	-0.360421	0.53705	4690298		-0.976376
NC_013959	Proteobacteria	Bacteria,Proteobacteria,Betaproteobacteria,Gallionellales,Gallionellaceae,Sideroxydans.	-0.657247	0.57555	3003656	DE	-0.911522		E1
NC_013960	Proteobacteria	Bacteria,Proteobacteria,Gammaproteobacteria,Chromatiales,Chromatiaceae,Nitrosococcus.	-0.994756	0.51395	4079427		-0.994611
NC_013961	Proteobacteria	Bacteria,Proteobacteria,Gammaproteobacteria,Enterobacteriales,Enterobacteriaceae,Erwinia.	-0.434254	0.5359	3805573		-0.941355
NC_013971	Proteobacteria	Bacteria,Proteobacteria,Gammaproteobacteria,Enterobacteriales,Enterobacteriaceae,Erwinia.	-0.274264	0.53595	3805874		-0.927825
NC_014004	Bacteroidetes	Bacteria,Bacteroidetes,Flavobacteria,Flavobacteriales,CandidatusSulcia.	0.521801	0.2258	243933		0.487809
NC_014006	Proteobacteria	Bacteria,Proteobacteria,Alphaproteobacteria,Sphingomonadales,Sphingomonadaceae,Sphingobium.	-0.752935	0.64755	3514822	DE	-0.896245	Aerobe	E1+E2+E2
NC_014008	Verrucomicrobia	Bacteria,Verrucomicrobia,Opitutae,Puniceicoccales,Puniceicoccaceae,Coraliomargarita.	-0.997676	0.5343	3750771		-0.989572
NC_014010	Proteobacteria	Bacteria,Proteobacteria,Alphaproteobacteria,SAR116cluster,CandidatusPuniceispirillum.	-0.960119	0.4887	2753527	DE	-0.935931	Aerobe	E1
NC_014011	Synergistetes	Bacteria,Synergistetes,Synergistia,Synergistales,Synergistaceae,Aminobacterium.	-0.494801	0.45285	1980592		-0.901656
NC_014012	Proteobacteria	Bacteria,Proteobacteria,Gammaproteobacteria,Alteromonadales,Shewanellaceae,Shewanella.	-0.990239	0.4471	4962103	DE	-0.948829	Anaerobe	E1
NC_014013	Proteobacteria	Bacteria,Proteobacteria,Alphaproteobacteria,Sphingomonadales,Sphingomonadaceae,Sphingobium.	-0.888703	0.65945	681892		-0.959715
NC_014014	Tenericutes	Bacteria,Tenericutes,Mollicutes,Mycoplasmataceae,Mycoplasma.	0.751375	0.26985	934379	PC	0.813244		PC+E3
NC_014019	Firmicutes	Bacteria,Firmicutes,Bacillales,Bacillaceae,Bacillus.	0.998035	0.38245	5097129	PC	-0.980465	Anaerobe	PC+E3
NC_014029	Proteobacteria	Bacteria,Proteobacteria,Gammaproteobacteria,Enterobacteriales,Enterobacteriaceae,Yersinia.	-0.978962	0.4769	4553586		-0.983029
NC_014032	Bacteroidetes	Bacteria,Bacteroidetes,Sphingobacteria,Sphingobacteriales,Rhodothermaceae,Salinibacter.	0.942415	0.6615	3619447		-0.995399
NC_014033	Bacteroidetes	Bacteria,Bacteroidetes,Bacteroidia,Bacteroidales,Prevotellaceae,Prevotella.	-0.939145	0.47705	3619559	DE	-0.806876	Facultative	E1
NC_014034	Proteobacteria	Bacteria,Proteobacteria,Alphaproteobacteria,Rhodobacterales,Rhodobacteraceae,Rhodobacter.	-0.959988	0.66565	3738958	DE	-0.965737	Aerobe	E1+E2
NC_014039	Actinobacteria	Bacteria,Actinobacteria,Actinobacteridae,Actinomycetales,Propionibacterineae,Propionibacteriaceae,Propionibacterium.	-0.991212	0.60105	2495334		-0.960881
NC_014041	Bacteroidetes	Bacteria,Bacteroidetes,Flavobacteria,Flavobacteriales,Flavobacteriaceae,Zunongwangia.	-0.372134	0.36245	5128187	DE	-0.973469	Aerobe	E1+E2
NC_014098	Firmicutes	Bacteria,Firmicutes,Bacillales,Alicyclobacillaceae.	-0.931969	0.5911	3384766	PC	-0.994072	Aerobe	PC+E3+E2	Outlier
NC_014100	Proteobacteria	Bacteria,Proteobacteria,Alphaproteobacteria,Caulobacterales,Caulobacteraceae,Caulobacter.	-0.982469	0.6767	4655622	DE	-0.978477	Aerobe	E1+E2
NC_014103	Firmicutes	Bacteria,Firmicutes,Bacillales,Bacillaceae,Bacillus.	0.997085	0.38125	5097447		-0.968723
NC_014106	Firmicutes	Bacteria,Firmicutes,Lactobacillales,Lactobacillaceae,Lactobacillus.	0.937105	0.36855	2043161		-0.973662
NC_014109	Proteobacteria	Bacteria,Proteobacteria,Gammaproteobacteria,Enterobacteriales,Enterobacteriaceae,CandidatusRiesia.	0.198727	0.2855	574390	DE	0.919029	Aerobe	E1
NC_014117	Proteobacteria	Bacteria,Proteobacteria,Betaproteobacteria,Burkholderiales,Burkholderiaceae,Burkholderia.	-0.595091	0.641	3518940	DE	-0.961917	Aerobe	E1+E2
NC_014118	Proteobacteria	Bacteria,Proteobacteria,Betaproteobacteria,Burkholderiales,Burkholderiaceae,Burkholderia.	-0.632976	0.63235	2593966		-0.974038
NC_014119	Proteobacteria	Bacteria,Proteobacteria,Betaproteobacteria,Burkholderiales,Burkholderiaceae,Burkholderia.	-0.261214	0.62645	1282816		-0.516695
NC_014121	Proteobacteria	Bacteria,Proteobacteria,Gammaproteobacteria,Enterobacteriales,Enterobacteriaceae,Enterobacter,Enterobactercloacaecomplex.	0.443249	0.54725	5314581		-0.985719			Outlier
NC_014125	Proteobacteria	Bacteria,Proteobacteria,Gammaproteobacteria,Legionellales,Legionellaceae,Legionella.	-0.942327	0.3838	3516334		-0.909485
NC_014136	Firmicutes	Bacteria,Firmicutes,Lactobacillales,Leuconostoc.	0.96721	0.37995	2002721	PC	-0.988616	Aerobe	PC+E3
NC_014145	Proteobacteria	Bacteria,Proteobacteria,Betaproteobacteria,Burkholderiales,Thiomonas.	-0.939055	0.638	3738778		-0.967261
NC_014147	Proteobacteria	Bacteria,Proteobacteria,Gammaproteobacteria,Pseudomonadales,Moraxellaceae,Moraxella.	-0.618107	0.4166	1863286		-0.977021
NC_014148	Planctomycetes	Bacteria,Planctomycetes,Planctomycetacia,Planctomycetales,Planctomycetaceae,Planctomyces.	-0.98464	0.5362	5423075		-0.979938
NC_014150	Spirochaetes	Bacteria,Spirochaetes,Spirochaetales,Brachyspiraceae,Brachyspira.	-0.561275	0.27735	3241804	DE	-0.465708	Aerobe	E1
NC_014151	Actinobacteria	Bacteria,Actinobacteria,Actinobacteridae,Actinomycetales,Micrococcineae,Cellulomonadaceae,Cellulomonas.	-0.852942	0.74295	4123179	DE	-0.891672	Facultative	E1+E2
NC_014152	Firmicutes	Bacteria,Firmicutes,Clostridia,Clostridiales,Peptococcaceae,Thermincola.	0.993161	0.45885	3157416	PC	-0.995838	Facultative	PC+E1+E2
NC_014153	Proteobacteria	Bacteria,Proteobacteria,Betaproteobacteria,Burkholderiales,Thiomonas.	-0.923042	0.63915	3396378	DE	-0.956055	Facultative	E1+E2
NC_014158	Actinobacteria	Bacteria,Actinobacteria,Actinobacteridae,Actinomycetales,Corynebacterineae,Tsukamurellaceae,Tsukamurella.	-0.959357	0.6842	4379918	DE	-0.932253	Facultative	E1+E2
NC_014165	Actinobacteria	Bacteria,Actinobacteria,Actinobacteridae,Actinomycetales,Pseudonocardineae,Pseudonocardiaceae,Thermobispora.	-0.704736	0.7243	4189976	DE	-0.899369	Facultative	E1+E2
NC_014166	Proteobacteria	Bacteria,Proteobacteria,Epsilonproteobacteria,Campylobacterales,Campylobacteraceae,Arcobacter.	0.703049	0.28365	3192235	DE	-0.596279	Facultative	E1	Outlier
NC_014168	Actinobacteria	Bacteria,Actinobacteria,Actinobacteridae,Actinomycetales,Corynebacterineae,Segniliparaceae,Segniliparus.	-0.949647	0.6679	3157527	DE	-0.884621	Facultative	E1
NC_014169	Actinobacteria	Bacteria,Actinobacteria,Actinobacteridae,Bifidobacteriales,Bifidobacteriaceae,Bifidobacterium.	-0.071389	0.5975	2477838		0.385799
NC_014171	Firmicutes	Bacteria,Firmicutes,Bacillales,Bacillaceae,Bacillus,Bacilluscereusgroup.	0.99092	0.3529	5330088		-0.975985
NC_014206	Firmicutes	Bacteria,Firmicutes,Bacillales,Bacillaceae,Geobacillus.	0.913491	0.5249	3650813		-0.985889
NC_014207	Proteobacteria	Bacteria,Proteobacteria,Betaproteobacteria,Methylophilales,Methylophilaceae,Methylotenera.	-0.960815	0.4263	3059871	DE	-0.967986	Facultative	E1
NC_014209	Firmicutes	Bacteria,Firmicutes,Clostridia,Thermoanaerobacterales,Thermoanaerobacteraceae,Thermoanaerobacter.	0.996592	0.3434	2306092		-0.964729
NC_014210	Actinobacteria	Bacteria,Actinobacteria,Actinobacteridae,Actinomycetales,Streptosporangineae,Nocardiopsaceae,Nocardiopsis.	-0.392884	0.7266	5767958	DE	-0.907585	Facultative	E1
NC_014211	Actinobacteria	Bacteria,Actinobacteria,Actinobacteridae,Actinomycetales,Streptosporangineae,Nocardiopsaceae,Nocardiopsis.	-0.495795	0.7205	775354		-0.246164
NC_014212	Deinococcus-Thermus	Bacteria,Deinococcus-Thermus,Deinococci,Thermales,Thermaceae,Meiothermus.	-0.92958	0.62325	3249394	DE	-0.916658	Facultative	E1
NC_014215	Actinobacteria	Bacteria,Actinobacteria,Actinobacteridae,Actinomycetales,Propionibacterineae,Propionibacteriaceae,Propionibacterium.	-0.609091	0.67265	2616384	DE	-0.924811	Facultative	E1+E2
NC_014216	Proteobacteria	Bacteria,Proteobacteria,Deltaproteobacteria,Desulfobacterales,Desulfobulbaceae,Desulfurivibrio.	-0.989615	0.60275	3097763	DE	-0.980751	Facultative	E1
NC_014217	Proteobacteria	Bacteria,Proteobacteria,Alphaproteobacteria,Rhizobiales,Xanthobacteraceae,Starkeya.	-0.769917	0.6788	4765023	DE	-0.966598	Facultative	E1+E2
NC_014218	Actinobacteria	Bacteria,Actinobacteria,Actinobacteridae,Actinomycetales,Actinomycineae,Actinomycetaceae,Arcanobacterium.	-0.503076	0.53135	1986154	DE	-0.803117	Facultative	E1
NC_014219	Firmicutes	Bacteria,Firmicutes,Bacillales,Bacillaceae,Bacillus.	0.971606	0.48545	3592487	PC	-0.990186	Anaerobe	PC+E3
NC_014220	Firmicutes	Bacteria,Firmicutes,Clostridia,Clostridiales,Syntrophomonadaceae,Syntrophothermus.	0.955419	0.5098	2405559	PC	-0.991942	Facultative	PC+E1+E2
NC_014221	Deinococcus-Thermus	Bacteria,Deinococcus-Thermus,Deinococci,Deinococcales,Trueperaceae,Truepera.	-0.940369	0.6814	3260398	DE	-0.978739	Facultative	E1
NC_014225	Chlamydiae	Bacteria,Chlamydiae,Chlamydiales,Waddliaceae,Waddlia.	-0.9849	0.43785	2116312	DE	-0.949469	Facultative	E1
NC_014228	Proteobacteria	Bacteria,Proteobacteria,Gammaproteobacteria,Enterobacteriales,Enterobacteriaceae,Xenorhabdus.	-0.933756	0.4415	4432590		-0.968445
NC_014230	Bacteroidetes	Bacteria,Bacteroidetes,Flavobacteria,Flavobacteriales,Flavobacteriaceae,Croceibacter.	-0.045055	0.33895	2952962	DE	-0.475178	Facultative	E1
NC_014246	Actinobacteria	Bacteria,Actinobacteria,Actinobacteridae,Actinomycetales,Actinomycineae,Actinomycetaceae,Mobiluncus/Falcivibriogroup,Mobiluncus.	-0.775359	0.554	2146480	DE	-0.978716	Facultative	E1
NC_014248	Cyanobacteria	Bacteria,Cyanobacteria,Nostocales,Nostocaceae,Anabaena.	0.46424	0.3837	5354700		0.577562
NC_014251	Firmicutes	Bacteria,Firmicutes,Lactobacillales,Streptococcaceae,Streptococcus.	0.622365	0.3983	2088772		-0.940179			Outlier
NC_014256	Proteobacteria	Bacteria,Proteobacteria,Epsilonproteobacteria,Campylobacterales,Helicobacteraceae,Helicobacter.	0.627992	0.3884	1673997		-0.829988			Outlier
NC_014259	Proteobacteria	Bacteria,Proteobacteria,Gammaproteobacteria,Pseudomonadales,Moraxellaceae,Acinetobacter.	-0.642896	0.3873	4152543		-0.987426
NC_014306	Proteobacteria	Bacteria,Proteobacteria,Gammaproteobacteria,Enterobacteriales,Enterobacteriaceae,Erwinia.	-0.130615	0.55205	5100167		-0.785809
NC_014307	Proteobacteria	Bacteria,Proteobacteria,Betaproteobacteria,Burkholderiales,Burkholderiaceae,Ralstonia.	-0.921942	0.6649	3417386		-0.955143
NC_014311	Proteobacteria	Bacteria,Proteobacteria,Betaproteobacteria,Burkholderiales,Burkholderiaceae,Ralstonia.	-0.838611	0.66475	3520618		-0.931055
NC_014313	Proteobacteria	Bacteria,Proteobacteria,Alphaproteobacteria,Rhizobiales,Hyphomicrobiaceae,Hyphomicrobium.	-0.979877	0.6107	3638969	DE	-0.985114	Facultative	E1+E2
NC_014314	Chloroflexi	Bacteria,Chloroflexi,Dehalococcoidetes,Dehalogenimonas.	-0.837179	0.55155	1686510	DE	-0.562411	Obligate aerobe	E1+E2
NC_014315	Proteobacteria	Bacteria,Proteobacteria,Gammaproteobacteria,Chromatiales,Chromatiaceae,Nitrosococcus.	-0.974083	0.50115	3328570		-0.963428
NC_014318	Actinobacteria	Bacteria,Actinobacteria,Actinobacteridae,Actinomycetales,Pseudonocardineae,Pseudonocardiaceae,Amycolatopsis.	-0.833497	0.71295	10236715		-0.95492
NC_014319	Firmicutes	Bacteria,Firmicutes,Lactobacillales,Leuconostoc.	0.940707	0.3668	1954080	PC	-0.949844	Aerobe	PC+E3
NC_014323	Proteobacteria	Bacteria,Proteobacteria,Betaproteobacteria,Burkholderiales,Oxalobacteraceae,Herbaspirillum.	-0.92127	0.63405	5513887	DE	-0.774482	Obligate anaerobe	E1+E2
NC_014328	Firmicutes	Bacteria,Firmicutes,Clostridia,Clostridiales,Clostridiaceae,Clostridium.	0.998185	0.3111	4630065	PC	-0.965575	Obligate anaerobe	PC+E1
NC_014329	Actinobacteria	Bacteria,Actinobacteria,Actinobacteridae,Actinomycetales,Corynebacterineae,Corynebacteriaceae,Corynebacterium.	-0.949003	0.52185	2337913		-0.986667
NC_014330	Spirochaetes	Bacteria,Spirochaetes,Spirochaetales,Brachyspiraceae,Brachyspira.	-0.36907	0.2791	2586443	DE	-0.158749	Aerobe	E1	Outlier
NC_014334	Firmicutes	Bacteria,Firmicutes,Lactobacillales,Lactobacillaceae,Lactobacillus.	0.287834	0.4651	2861848		-0.986266			Outlier
NC_014335	Firmicutes	Bacteria,Firmicutes,Bacillales,Bacillaceae,Bacillus,Bacilluscereusgroup.	0.995579	0.35375	5196054		-0.990102
NC_014355	Nitrospirae	Bacteria,Nitrospirae,Nitrospirales,Nitrospiraceae,Nitrospira.	-0.890462	0.59025	4317083		-0.92593
NC_014363	Actinobacteria	Bacteria,Actinobacteria,Coriobacteridae,Coriobacteriales,Coriobacterineae,Coriobacteriaceae,Olsenella.	-0.909988	0.64555	2051896	DE	0.061855	Aerobe	E1
NC_014364	Spirochaetes	Bacteria,Spirochaetes,Spirochaetales,Spirochaetaceae,Spirochaeta.	-0.97676	0.4896	4653970	DE	0.652069	Aerobe	E1
NC_014365	Proteobacteria	Bacteria,Proteobacteria,Deltaproteobacteria,Desulfarculales,Desulfarculaceae,Desulfarculus.	-0.561499	0.6571	3655731	DE	-0.715735	Anaerobe	E1
NC_014366	Proteobacteria	Bacteria,Proteobacteria,Gammaproteobacteria.	-0.998501	0.534	4587455	DE	-0.997859	Anaerobe	E1+E2
NC_014370	Bacteroidetes	Bacteria,Bacteroidetes,Bacteroidia,Bacteroidales,Prevotellaceae,Prevotella.	-0.960956	0.4091	1796408		-0.405999
NC_014371	Bacteroidetes	Bacteria,Bacteroidetes,Bacteroidia,Bacteroidales,Prevotellaceae,Prevotella.	-0.939643	0.4112	1371874		0.856361
NC_014375	Proteobacteria	Bacteria,Proteobacteria,Alphaproteobacteria,Caulobacterales,Caulobacteraceae,Brevundimonas.	-0.775631	0.684	3445263	DE	-0.988968	Aerobe	E1+E2
NC_014376	Firmicutes	Bacteria,Firmicutes,Clostridia,Clostridiales,Clostridiaceae,Clostridium.	0.983834	0.44985	4662871	PC	-0.953054	Facultative	PC+E1
NC_014377	Firmicutes	Bacteria,Firmicutes,Clostridia,Thermoanaerobacterales,ThermoanaerobacteralesFamilyIII.IncertaeSedis,Thermosediminibacter.	0.990385	0.46815	2280035	PC	-0.877211	Aerobe	PC+E1+EX
NC_014378	Firmicutes	Bacteria,Firmicutes,Clostridia,Halanaerobiales,Halobacteroidaceae,Acetohalobium.	0.996547	0.36635	2469596		-0.9988
NC_014387	Firmicutes	Bacteria,Firmicutes,Clostridia,Clostridiales,Lachnospiraceae,Butyrivibrio.	0.987281	0.40215	3554804	PC	-0.987613	Aerobe	PC+PC+E1+EX
NC_014388	Firmicutes	Bacteria,Firmicutes,Clostridia,Clostridiales,Lachnospiraceae,Butyrivibrio.	0.804431	0.4006	302358		-0.688756
NC_014391	Actinobacteria	Bacteria,Actinobacteria,Actinobacteridae,Actinomycetales,Micromonosporineae,Micromonosporaceae,Micromonospora.	-0.785	0.7282	7025559		-0.433683
NC_014392	Firmicutes	Bacteria,Firmicutes,Clostridia,Thermoanaerobacterales,ThermoanaerobacteralesFamilyIII.IncertaeSedis,Caldicellulosiruptor.	0.996663	0.35245	2532343		-0.978841
NC_014393	Firmicutes	Bacteria,Firmicutes,Clostridia,Clostridiales,Clostridiaceae,Clostridium.	0.992459	0.3122	5262222	PC	-0.802542	Aerobe	PC+E1
NC_014394	Proteobacteria	Bacteria,Proteobacteria,Betaproteobacteria,Gallionellales,Gallionellaceae,Gallionella.	-0.945562	0.52755	3162471	DE	-0.922483	Aerobe	E1
NC_014410	Firmicutes	Bacteria,Firmicutes,Clostridia,Thermoanaerobacterales,ThermoanaerobacteralesFamilyIII.IncertaeSedis,Thermoanaerobacterium.	0.98973	0.34115	2785752	PC	-0.876263	Aerobe	PC+E1
NC_014414	Proteobacteria	Bacteria,Proteobacteria,Alphaproteobacteria,Parvularculales,Parvularculaceae,Parvularcula.	-0.911147	0.60635	2902643	DE	-0.957757	Aerobe	E1
NC_014448	Tenericutes	Bacteria,Tenericutes,Mollicutes,Mycoplasmataceae,Mycoplasma.	0.844937	0.25955	839615	PC	0.939897		PC+E3
NC_014472	Bacteroidetes	Bacteria,Bacteroidetes,Flavobacteria,Flavobacteriales,Flavobacteriaceae,Maribacter.	-0.872566	0.36975	3868304	DE	-0.846697	Aerobe	E1+E2
NC_014479	Firmicutes	Bacteria,Firmicutes,Bacillales,Bacillaceae,Bacillus.	0.986274	0.43905	4027676		-0.851078
NC_014483	Firmicutes	Bacteria,Firmicutes,Bacillales,Paenibacillaceae,Paenibacillus.	0.969143	0.4579	5394884		-0.995382
NC_014484	Spirochaetes	Bacteria,Spirochaetes,Spirochaetales,Spirochaetaceae,Spirochaeta.	-0.92571	0.61875	2472645	DE	-0.97672	Aerobe	E1
NC_014494	Firmicutes	Bacteria,Firmicutes,Lactobacillales,Streptococcaceae,Streptococcus.	0.807636	0.3951	2130580		-0.961974
NC_014497	Proteobacteria	Bacteria,Proteobacteria,Betaproteobacteria,Burkholderiales,Oxalobacteraceae,CandidatusZinderia.	0.043269	0.13355	208564	DE	0.567857	Aerobe	E1
NC_014498	Firmicutes	Bacteria,Firmicutes,Lactobacillales,Streptococcaceae,Streptococcus.	0.723276	0.39605	2240045		-0.91499			Outlier
NC_014499	Bacteroidetes	Bacteria,Bacteroidetes,Flavobacteria,Flavobacteriales,CandidatusSulcia.	0.945322	0.2103	276511	DE	0.839368	Aerobe	E1
NC_014500	Proteobacteria	Bacteria,Proteobacteria,Gammaproteobacteria,Enterobacteriales,Enterobacteriaceae,Dickeya.	-0.95941	0.56295	4922802		-0.96987
NC_014501	Cyanobacteria	Bacteria,Cyanobacteria,Chroococcales,Cyanothece.	-0.710247	0.4022	6091620	DE	0.769615	Aerobe	E1
NC_014506	Proteobacteria	Bacteria,Proteobacteria,Epsilonproteobacteria,Campylobacterales,Helicobacteraceae,Sulfurimonas.	0.55448	0.35235	2153198	DE	-0.71537	Obligate aerobe	E1	Outlier
NC_014532	Proteobacteria	Bacteria,Proteobacteria,Gammaproteobacteria,Oceanospirillales,Halomonadaceae,Halomonas.	-0.972497	0.63615	4061296	DE	-0.986316	Obligate aerobe	E1
NC_014538	Firmicutes	Bacteria,Firmicutes,Clostridia,Thermoanaerobacterales,Thermoanaerobacteraceae,Thermoanaerobacter.	0.995434	0.3453	2456520		-0.950458
NC_014539	Proteobacteria	Bacteria,Proteobacteria,Betaproteobacteria,Burkholderiales,Burkholderiaceae,Burkholderia.	-0.441675	0.6344	4077097		-0.954875
NC_014540	Proteobacteria	Bacteria,Proteobacteria,Betaproteobacteria,Burkholderiales,Burkholderiaceae,Burkholderia.	-0.298007	0.62985	2966498		-0.965037
NC_014541	Proteobacteria	Bacteria,Proteobacteria,Gammaproteobacteria,Alteromonadales,Ferrimonadaceae,Ferrimonas.	-0.962875	0.60215	4279159	DE	-0.97567		E1+E2
NC_014550	Actinobacteria	Bacteria,Actinobacteria,Actinobacteridae,Actinomycetales,Micrococcineae,Micrococcaceae,Arthrobacter.	0.345349	0.5929	3859257	DE	-0.706036	Microaerophilic	E1+E2	Outlier
NC_014551	Firmicutes	Bacteria,Firmicutes,Bacillales,Bacillaceae,Bacillus.	0.995654	0.46085	3980199		-0.321935
NC_014552	Tenericutes	Bacteria,Tenericutes,Mollicutes,Mycoplasmataceae,Mycoplasma.	0.942762	0.2691	977524	PC	0.942449	Aerobe	PC+E3
NC_014554	Firmicutes	Bacteria,Firmicutes,Lactobacillales,Lactobacillaceae,Lactobacillus.	-0.238437	0.44585	3254376		-0.986587			Outlier
NC_014555	Proteobacteria	Bacteria,Proteobacteria,Epsilonproteobacteria,Campylobacterales,Helicobacteraceae,Helicobacter.	0.683838	0.38925	1629557		-0.626988			Outlier
NC_014560	Proteobacteria	Bacteria,Proteobacteria,Epsilonproteobacteria,Campylobacterales,Helicobacteraceae,Helicobacter.	0.825661	0.38895	1658051		-0.944004			Outlier
NC_014562	Proteobacteria	Bacteria,Proteobacteria,Gammaproteobacteria,Enterobacteriales,Enterobacteriaceae,Pantoea.	0.693765	0.5555	4024986		-0.964589			Outlier
NC_014614	Firmicutes	Bacteria,Firmicutes,Clostridia,Clostridiales,Clostridiaceae,Clostridium.	0.996858	0.333	2715461		0.89374
NC_014616	Actinobacteria	Bacteria,Actinobacteria,Actinobacteridae,Bifidobacteriales,Bifidobacteriaceae,Bifidobacterium.	0.882464	0.62745	2186882		-0.848509			Outlier
NC_014618	Proteobacteria	Bacteria,Proteobacteria,Gammaproteobacteria,Enterobacteriales,Enterobacteriaceae,Enterobacter,Enterobactercloacaecomplex.	-0.950615	0.57015	4814049		-0.986355
NC_014622	Firmicutes	Bacteria,Firmicutes,Bacillales,Paenibacillaceae,Paenibacillus.	0.96432	0.4524	5731816		-0.993462
NC_014623	Proteobacteria	Bacteria,Proteobacteria,Deltaproteobacteria,Myxococcales,Cystobacterineae,Cystobacteraceae,Stigmatella.	-0.986341	0.6746	10260756	DE	-0.997363	Anaerobe	E1+E2
NC_014624	Firmicutes	Bacteria,Firmicutes,Clostridia,Clostridiales,Eubacteriaceae,Eubacterium.	0.987434	0.4752	4276902	PC	-0.928218		PC+E1
NC_014625	Proteobacteria	Bacteria,Proteobacteria,Alphaproteobacteria,Rhodobacterales,Rhodobacteraceae,Ketogulonicigenium.	-0.979944	0.6171	2776084	DE	-0.970872	Anaerobe	E1+E2
NC_014632	Fusobacteria	Bacteria,Fusobacteria,Fusobacteriales,Fusobacteriaceae,Ilyobacter.	0.996163	0.34535	2046464		-0.640958
NC_014638	Actinobacteria	Bacteria,Actinobacteria,Actinobacteridae,Bifidobacteriales,Bifidobacteriaceae,Bifidobacterium.	0.591873	0.62665	2214656	DE	-0.513208	Aerobe	E1	Outlier
NC_014639	Firmicutes	Bacteria,Firmicutes,Bacillales,Bacillaceae,Bacillus.	0.992116	0.4323	4168266	PC	-0.849314		PC+E3
NC_014640	Proteobacteria	Bacteria,Proteobacteria,Betaproteobacteria,Burkholderiales,Alcaligenaceae,Achromobacter.	-0.97863	0.6599	7013095		-0.991454
NC_014643	Actinobacteria	Bacteria,Actinobacteria,Actinobacteridae,Actinomycetales,Micrococcineae,Micrococcaceae,Rothia.	-0.475475	0.53675	2506025	DE	-0.822604	Anaerobe	E1
NC_014644	Actinobacteria	Bacteria,Actinobacteria,Actinobacteridae,Bifidobacteriales,Bifidobacteriaceae,Gardnerella.	-0.972059	0.4137	1667350	DE	-0.943858	Aerobe	E1
NC_014650	Firmicutes	Bacteria,Firmicutes,Bacillales,Bacillaceae,Geobacillus.	0.963749	0.4401	3840330		-0.964004
NC_014652	Firmicutes	Bacteria,Firmicutes,Clostridia,Thermoanaerobacterales,ThermoanaerobacteralesFamilyIII.IncertaeSedis,Caldicellulosiruptor.	0.989789	0.36115	2770676		-0.906655
NC_014654	Firmicutes	Bacteria,Firmicutes,Clostridia,Halanaerobiales,Halanaerobiaceae,Halanaerobium.	0.997432	0.3315	2613117	PC	-0.984123	Aerobe	PC+E1
NC_014655	Bacteroidetes	Bacteria,Bacteroidetes,Cytophagia,Cytophagales,Cytophagaceae,Leadbetterella.	-0.814694	0.40415	4059653	DE	-0.89197		E1+E2
NC_014656	Actinobacteria	Bacteria,Actinobacteria,Actinobacteridae,Bifidobacteriales,Bifidobacteriaceae,Bifidobacterium.	-0.091063	0.59525	2265943		0.604416
NC_014657	Firmicutes	Bacteria,Firmicutes,Clostridia,Thermoanaerobacterales,ThermoanaerobacteralesFamilyIII.IncertaeSedis,Caldicellulosiruptor.	0.998319	0.3544	2428903		-0.987259
NC_014659	Actinobacteria	Bacteria,Actinobacteria,Actinobacteridae,Actinomycetales,Corynebacterineae,Nocardiaceae,Rhodococcus.	-0.949353	0.68825	5043170	DE	-0.975021	Facultative	E1+E2
NC_014664	Proteobacteria	Bacteria,Proteobacteria,Alphaproteobacteria,Rhizobiales,Hyphomicrobiaceae,Rhodomicrobium.	0.576163	0.6224	4014469	DE	-0.288625	Facultative	E1+E2	Outlier
NC_014666	Actinobacteria	Bacteria,Actinobacteria,Actinobacteridae,Actinomycetales,Frankineae,Frankiaceae,Frankia.	-0.931817	0.72315	8815781	DE	-0.781323	Anaerobe	E1+E2
NC_014718	Proteobacteria	Bacteria,Proteobacteria,Betaproteobacteria,Burkholderiales,Burkholderiaceae,Burkholderia.	-0.97495	0.59685	822304		-0.975207
NC_014720	Firmicutes	Bacteria,Firmicutes,Clostridia,Thermoanaerobacterales,ThermoanaerobacteralesFamilyIII.IncertaeSedis,Caldicellulosiruptor.	0.991594	0.3508	2843785		-0.893543
NC_014721	Firmicutes	Bacteria,Firmicutes,Clostridia,Thermoanaerobacterales,ThermoanaerobacteralesFamilyIII.IncertaeSedis,Caldicellulosiruptor.	0.98712	0.36095	2786473		-0.845415
NC_014722	Proteobacteria	Bacteria,Proteobacteria,Betaproteobacteria,Burkholderiales,Burkholderiaceae,Burkholderia.	-0.89009	0.61215	2755309		-0.961107
NC_014724	Firmicutes	Bacteria,Firmicutes,Lactobacillales,Lactobacillaceae,Lactobacillus.	0.978011	0.3814	2067702	PC	-0.96874		PC+E3
NC_014727	Firmicutes	Bacteria,Firmicutes,Lactobacillales,Lactobacillaceae,Lactobacillus.	0.952937	0.4956	2125753		0.50228
NC_014733	Proteobacteria	Bacteria,Proteobacteria,Betaproteobacteria,Methylophilales,Methylophilaceae,Methylovorus.	-0.991124	0.5544	2862391	DE	-0.975055	Aerobe	E1
NC_014734	Bacteroidetes	Bacteria,Bacteroidetes,Bacteroidia,Bacteroidales,Porphyromonadaceae,Paludibacter.	-0.928626	0.38855	3685504	DE	-0.800292	Aerobe	E1
NC_014738	Bacteroidetes	Bacteria,Bacteroidetes,Flavobacteria,Flavobacteriales,Flavobacteriaceae,Riemerella.	-0.158943	0.3502	2155121		-0.869598
NC_014751	Tenericutes	Bacteria,Tenericutes,Mollicutes,Mycoplasmataceae,Mycoplasma.	0.973943	0.2373	1008951		0.812672
NC_014752	Proteobacteria	Bacteria,Proteobacteria,Betaproteobacteria,Neisseriales,Neisseriaceae,Neisseria.	-0.815034	0.52275	2220606		-0.892066
NC_014758	Deferribacteres	Bacteria,Deferribacteres,Deferribacterales,Deferribacteraceae.	-0.394828	0.35755	2157835		-0.847212
NC_014759	Bacteroidetes	Bacteria,Bacteroidetes,Cytophagia,Cytophagales,Flammeovirgaceae,Marivirga.	-0.77779	0.3551	4511574	DE	-0.868154	Aerobe	E1+E2
NC_014760	Tenericutes	Bacteria,Tenericutes,Mollicutes,Mycoplasmataceae,Mycoplasma.	0.921613	0.29305	1003404		0.867239
NC_014761	Deinococcus-Thermus	Bacteria,Deinococcus-Thermus,Deinococci,Thermales,Thermaceae,Oceanithermus.	-0.930527	0.70025	2303940	DE	-0.913787	Aerobe	E1
NC_014762	Proteobacteria	Bacteria,Proteobacteria,Epsilonproteobacteria,Campylobacterales,Helicobacteraceae,Sulfuricurvum.	0.070993	0.44985	2574824	DE	-0.984686	Facultative	E1
NC_014774	Proteobacteria	Bacteria,Proteobacteria,Alphaproteobacteria,Rhizobiales,Rhizobiaceae,CandidatusLiberibacter.	-0.986559	0.3519	1258278	DE	-0.202254	Aerobe	E1
NC_014796	Chlamydiae	Bacteria,Chlamydiae,Chlamydiales,Chlamydiaceae,Chlamydia/Chlamydophilagroup,Chlamydia.	-0.972611	0.39	1164076		-0.962596
NC_014800	Proteobacteria	Bacteria,Proteobacteria,Gammaproteobacteria,Alteromonadales,Pseudoalteromonadaceae,Pseudoalteromonas.	-0.840344	0.38725	704884		-0.939066
NC_014802	Proteobacteria	Bacteria,Proteobacteria,Epsilonproteobacteria,Campylobacterales,Campylobacteraceae,Campylobacter.	-0.253643	0.30595	1664840		-0.889764
NC_014803	Proteobacteria	Bacteria,Proteobacteria,Gammaproteobacteria,Alteromonadales,Pseudoalteromonadaceae,Pseudoalteromonas.	-0.482958	0.40375	3332787		-0.97752
NC_014810	Proteobacteria	Bacteria,Proteobacteria,Epsilonproteobacteria,Campylobacterales,Helicobacteraceae,Helicobacter.	-0.471621	0.44475	1672681	DE	-0.690575	Aerobe	E1
NC_014814	Actinobacteria	Bacteria,Actinobacteria,Actinobacteridae,Actinomycetales,Corynebacterineae,Mycobacteriaceae,Mycobacterium.	-0.576128	0.67855	5547747	DE	-0.927766		E1+E2
NC_014815	Actinobacteria	Bacteria,Actinobacteria,Actinobacteridae,Actinomycetales,Micromonosporineae,Micromonosporaceae,Micromonospora.	-0.939313	0.7221	6962533	DE	-0.913775	Anaerobe	E1+E2
NC_014816	Proteobacteria	Bacteria,Proteobacteria,Alphaproteobacteria,Caulobacterales,Caulobacteraceae,Asticcacaulis.	-0.967274	0.5919	2588221		-0.959876
NC_014817	Proteobacteria	Bacteria,Proteobacteria,Alphaproteobacteria,Caulobacterales,Caulobacteraceae,Asticcacaulis.	-0.451483	0.6041	1315949	DE	-0.834193	Anaerobe	E1+E2
NC_014828	Firmicutes	Bacteria,Firmicutes,Clostridia,Clostridiales,Ruminococcaceae,Ethanoligenens.	-0.945608	0.55565	3008576	PC	-0.973115	Anaerobe	PC+E1	Outlier
NC_014829	Firmicutes	Bacteria,Firmicutes,Bacillales,Bacillaceae,Bacillus.	0.972309	0.36525	4681672	PC	-0.767694	Microaerophilic	PC+E3
NC_014830	Actinobacteria	Bacteria,Actinobacteria,Actinobacteridae,Actinomycetales,Micrococcineae,Intrasporangiaceae,Intrasporangium.	-0.911953	0.70695	4024382	DE	-0.835118	Anaerobe	E1+E2
NC_014831	Firmicutes	Bacteria,Firmicutes,Clostridia,Clostridiales,ClostridialesFamilyXVII.IncertaeSedis,Thermaerobacter.	-0.75726	0.72515	2844696	DE	-0.985206	Aerobe	E1+E2	Outlier*
NC_014833	Firmicutes	Bacteria,Firmicutes,Clostridia,Clostridiales,Ruminococcaceae,Ruminococcus.	0.897392	0.4427	3685408		-0.91752
NC_014834	Proteobacteria	Bacteria,Proteobacteria,Alphaproteobacteria,Rhizobiales,Bradyrhizobiaceae,Rhodopseudomonas.	-0.969489	0.65435	5404117		-0.964801
NC_014836	Chrysiogenetes	Bacteria,Chrysiogenetes,Chrysiogenales,Chrysiogenaceae,Desulfurispirillum.	-0.945665	0.561	2928377		-0.860209
NC_014837	Proteobacteria	Bacteria,Proteobacteria,Gammaproteobacteria,Enterobacteriales,Enterobacteriaceae,Pantoea.	-0.829412	0.5482	4368708		-0.977755
NC_014844	Proteobacteria	Bacteria,Proteobacteria,Deltaproteobacteria,Desulfovibrionales,Desulfovibrionaceae,Desulfovibrio.	-0.953094	0.62565	3629109	DE	-0.925192	Facultative	E1
NC_014909	Proteobacteria	Bacteria,Proteobacteria,Gammaproteobacteria,Enterobacteriales,Enterobacteriaceae,antendosymbionts,CandidatusBlochmannia.	-0.609037	0.2752	722593	DE	-0.518473	Aerobe	E1
NC_014910	Proteobacteria	Bacteria,Proteobacteria,Betaproteobacteria,Burkholderiales,Comamonadaceae,Alicycliphilus.	-0.75629	0.68275	4637013	DE	-0.850092		E1
NC_014914	Proteobacteria	Bacteria,Proteobacteria,Betaproteobacteria,Burkholderiales,Alcaligenaceae,Taylorella.	-0.420701	0.37415	1695860	DE	-0.905339	Aerobe	E1
NC_014915	Firmicutes	Bacteria,Firmicutes,Bacillales,Bacillaceae,Geobacillus.	0.905927	0.52425	3628883		-0.978842
NC_014920	Proteobacteria	Bacteria,Proteobacteria,Gammaproteobacteria,Pasteurellales,Pasteurellaceae,Haemophilus.	-0.788935	0.38195	1985832		-0.862887
NC_014921	Tenericutes	Bacteria,Tenericutes,Mollicutes,Mycoplasmataceae,Mycoplasma.	0.935817	0.26775	1118751		0.884177
NC_014922	Proteobacteria	Bacteria,Proteobacteria,Gammaproteobacteria,Pasteurellales,Pasteurellaceae,Haemophilus.	-0.874301	0.38225	2007018		-0.855804
NC_014923	Proteobacteria	Bacteria,Proteobacteria,Alphaproteobacteria,Rhizobiales,Phyllobacteriaceae,Mesorhizobium.	-0.906638	0.62525	6264489		-0.982733
NC_014924	Proteobacteria	Bacteria,Proteobacteria,Gammaproteobacteria,Xanthomonadales,Xanthomonadaceae,Pseudoxanthomonas.	-0.745352	0.7021	3419049	DE	-0.98116	Anaerobe	E1+E2
NC_014925	Firmicutes	Bacteria,Firmicutes,Bacillales,Staphylococcus.	0.973917	0.3753	2617381		-0.880156
NC_014926	Aquificae	Bacteria,Aquificae,Aquificales,Desulfurobacteriaceae,Thermovibrio.	0.349371	0.51875	1682965	DE	0.912851	Anaerobe	E1
NC_014931	Proteobacteria	Bacteria,Proteobacteria,Betaproteobacteria,Burkholderiales,Comamonadaceae,Variovorax.	0.698984	0.6648	6550056	DE	-0.916996	Anaerobe	E1+E2	Outlier
NC_014932	Proteobacteria	Bacteria,Proteobacteria,Alphaproteobacteria,Rhizobiales,Bartonellaceae,Bartonella.	-0.893912	0.35795	1522743	DE	-0.839083	Anaerobe	E1
NC_014933	Bacteroidetes	Bacteria,Bacteroidetes,Bacteroidia,Bacteroidales,Bacteroidaceae,Bacteroides.	-0.990878	0.4473	3998906		-0.687236
NC_014934	Bacteroidetes	Bacteria,Bacteroidetes,Flavobacteria,Flavobacteriales,Flavobacteriaceae,Cellulophaga.	-0.90815	0.33765	4888353	DE	-0.767817	Anaerobe	E1+E2
NC_014935	Proteobacteria	Bacteria,Proteobacteria,Epsilonproteobacteria,Nitratifractor.	0.520169	0.5387	2101285	DE	-0.904431		E1	Outlier
NC_014958	Deinococcus-Thermus	Bacteria,Deinococcus-Thermus,Deinococci,Deinococcales,Deinococcaceae,Deinococcus.	-0.984709	0.6923	3498530	DE	-0.997749		E1
NC_014960	Chloroflexi	Bacteria,Chloroflexi,Anaerolineae,Anaerolineales,Anaerolineaceae,Anaerolinea.	-0.987121	0.53895	3532378	DE	-0.944848		E1
NC_014962	Planctomycetes	Bacteria,Planctomycetes,Planctomycetacia,Planctomycetales,Planctomycetaceae,Isosphaera.	-0.949655	0.62525	5472964		-0.987562
NC_014963	Acidobacteria	Bacteria,Acidobacteria,Acidobacteriales,Acidobacteriaceae,Terriglobus.	-0.961973	0.5734	5095226	DE	-0.99239		E1
NC_014964	Firmicutes	Bacteria,Firmicutes,Clostridia,Thermoanaerobacterales,Thermoanaerobacteraceae,Thermoanaerobacter.	0.998776	0.3451	2344824		-0.983966
NC_014965	Proteobacteria	Bacteria,Proteobacteria,Gammaproteobacteria,Vibrionales,Vibrionaceae,Vibrio.	-0.801057	0.4667	3194232		-0.894558
NC_014966	Proteobacteria	Bacteria,Proteobacteria,Gammaproteobacteria,Vibrionales,Vibrionaceae,Vibrio.	-0.715803	0.47395	1813536		-0.973129
NC_014970	Tenericutes	Bacteria,Tenericutes,Mollicutes,Mycoplasmataceae,Mycoplasma.	-0.547826	0.3887	1147259		0.647379			Outlier
NC_014972	Proteobacteria	Bacteria,Proteobacteria,Deltaproteobacteria,Desulfobacterales,Desulfobulbaceae,Desulfobulbus.	-0.948317	0.58915	3851869	DE	-0.968913	Anaerobe	E1
NC_014973	Proteobacteria	Bacteria,Proteobacteria,Deltaproteobacteria,Desulfuromonadales,Geobacteraceae,Geobacter.	0.523036	0.6118	5277406	DE	-0.18436	Anaerobe	E1+E2	Outlier
NC_014974	Deinococcus-Thermus	Bacteria,Deinococcus-Thermus,Deinococci,Thermales,Thermaceae,Thermus.	-0.970302	0.6488	2346803		-0.920707
NC_014976	Firmicutes	Bacteria,Firmicutes,Bacillales,Bacillaceae,Bacillus.	0.993094	0.43855	4093599	PC	-0.930965		PC+E3
NC_015052	Actinobacteria	Bacteria,Actinobacteria,Actinobacteridae,Bifidobacteriales,Bifidobacteriaceae,Bifidobacterium.	0.176766	0.60105	2400312		0.129882
NC_015061	Proteobacteria	Bacteria,Proteobacteria,Gammaproteobacteria,Enterobacteriales,Enterobacteriaceae,Rahnella.	-0.672599	0.52345	4864217		-0.760369
NC_015064	Acidobacteria	Bacteria,Acidobacteria,Acidobacteriales,Acidobacteriaceae,Acidobacterium.	-0.994813	0.60515	4309153		-0.999038
NC_015067	Actinobacteria	Bacteria,Actinobacteria,Actinobacteridae,Bifidobacteriales,Bifidobacteriaceae,Bifidobacterium.	0.313268	0.60255	2385164		0.261897			Outlier
NC_015125	Actinobacteria	Bacteria,Actinobacteria,Actinobacteridae,Actinomycetales,Micrococcineae,Microbacteriaceae,Microbacterium.	-0.499029	0.7028	3982034	DE	0.098637		E1+E2
NC_015136	Proteobacteria	Bacteria,Proteobacteria,Betaproteobacteria,Burkholderiales,Burkholderiaceae,Burkholderia.	-0.262545	0.6369	4063449	DE	-0.895385	Aerobe	E1+E2
NC_015137	Proteobacteria	Bacteria,Proteobacteria,Betaproteobacteria,Burkholderiales,Burkholderiaceae,Burkholderia.	0.217617	0.6355	2770302		-0.912474
NC_015138	Proteobacteria	Bacteria,Proteobacteria,Betaproteobacteria,Burkholderiales,Comamonadaceae,Acidovorax.	-0.950183	0.6882	5482170	DE	-0.945381	Aerobe	E1+E2
NC_015144	Bacteroidetes	Bacteria,Bacteroidetes,Flavobacteria,Flavobacteriales,Flavobacteriaceae,Weeksella.	0.926045	0.3592	2272954	DE	-0.779841	Aerobe	E1
NC_015145	Actinobacteria	Bacteria,Actinobacteria,Actinobacteridae,Actinomycetales,Micrococcineae,Micrococcaceae,Arthrobacter.	0.023293	0.6558	4250414	DE	-0.277815		E1+E2
NC_015152	Spirochaetes	Bacteria,Spirochaetes,Spirochaetales,Spirochaetaceae,Spirochaeta.	-0.904076	0.48895	3316466		-0.852544
NC_015153	Tenericutes	Bacteria,Tenericutes,Mollicutes,Mycoplasmataceae,Mycoplasma.	0.9743	0.31075	709270		0.824075
NC_015155	Tenericutes	Bacteria,Tenericutes,Mollicutes,Mycoplasmataceae,Mycoplasma.	0.988546	0.3108	742431	PC	0.875645	Aerobe	PC+E3
NC_015160	Bacteroidetes	Bacteria,Bacteroidetes,Bacteroidia,Bacteroidales,Porphyromonadaceae,Odoribacter.	-0.968119	0.4323	4392288	DE	-0.990341	Aerobe	E1
NC_015161	Deinococcus-Thermus	Bacteria,Deinococcus-Thermus,Deinococci,Deinococcales,Deinococcaceae,Deinococcus.	-0.753243	0.66155	2147060	DE	-0.632486	Aerobe	E1
NC_015164	Bacteroidetes	Bacteria,Bacteroidetes,Bacteroidia,Bacteroidales,Bacteroidaceae,Bacteroides.	-0.96786	0.4665	4242803	DE	-0.935471	Aerobe	E1
NC_015167	Bacteroidetes	Bacteria,Bacteroidetes,Flavobacteria,Flavobacteriales,Flavobacteriaceae,Cellulophaga.	-0.809853	0.32105	3765936	DE	-0.730886	Aerobe	E1
NC_015172	Firmicutes	Bacteria,Firmicutes,Clostridia,Clostridiales,Peptococcaceae,Syntrophobotulus.	0.990044	0.46345	3406739	PC	-0.963207	Aerobe	PC+E1
NC_015174	Planctomycetes	Bacteria,Planctomycetes,Planctomycetacia,Planctomycetales,Planctomycetaceae,Planctomyces.	-0.888856	0.56445	6006602		-0.411752
NC_015177	Bacteroidetes	Bacteria,Bacteroidetes,Sphingobacteria,Sphingobacteriales,Sphingobacteriaceae,Pedobacter.	0.481221	0.3658	4635236	DE	-0.949968	Facultative	E1+E2
NC_015183	Proteobacteria	Bacteria,Proteobacteria,Alphaproteobacteria,Rhizobiales,Rhizobiaceae,Rhizobium/Agrobacteriumgroup,Agrobacterium.	-0.971536	0.5881	2823930		-0.869586
NC_015185	Aquificae	Bacteria,Aquificae,Aquificales,Desulfurobacteriaceae,Desulfurobacterium.	0.519812	0.35225	1541968	DE	0.26815		E1
NC_015186	Proteobacteria	Bacteria,Proteobacteria,Alphaproteobacteria,Rhodospirillales,Acetobacteraceae,Acidiphilium.	-0.300099	0.6758	3749411	DE	-0.906053	Aerobe	E1+E2
NC_015214	Firmicutes	Bacteria,Firmicutes,Lactobacillales,Lactobacillaceae,Lactobacillus.	0.914714	0.38125	2078001		-0.894681
NC_015215	Firmicutes	Bacteria,Firmicutes,Lactobacillales,Streptococcaceae,Streptococcus.	0.812424	0.3766	2356444		-0.989165
NC_015222	Proteobacteria	Bacteria,Proteobacteria,Betaproteobacteria,Nitrosomonadales,Nitrosomonadaceae,Nitrosomonas.	-0.98068	0.44835	3180526	DE	-0.977607	Aerobe	E1
NC_015224	Proteobacteria	Bacteria,Proteobacteria,Gammaproteobacteria,Enterobacteriales,Enterobacteriaceae,Yersinia.	-0.911817	0.4699	4552107		-0.877223
NC_015259	Proteobacteria	Bacteria,Proteobacteria,Alphaproteobacteria,Polymorphum.	-0.34926	0.67225	4649365	DE	-0.907183	Aerobe	E1
NC_015275	Firmicutes	Bacteria,Firmicutes,Clostridia,Clostridiales,Lachnospiraceae,Cellulosilyticum.	0.999357	0.3433	4714237	PC	-0.934613	Anaerobe	PC+E1
NC_015276	Proteobacteria	Bacteria,Proteobacteria,Gammaproteobacteria,Oceanospirillales,Marinomonas.	-0.995584	0.4413	4684316	DE	-0.984845		E1+E2
NC_015277	Bacteroidetes	Bacteria,Bacteroidetes,Sphingobacteria,Sphingobacteriales,Sphingobacteriaceae,Sphingobacterium.	-0.730291	0.40995	6226409	DE	-0.860935	Aerobe	E1+E2
NC_015278	Firmicutes	Bacteria,Firmicutes,Lactobacillales,Aerococcaceae,Aerococcus.	0.853698	0.41895	2080974	PC	-0.542701	Aerobe	PC+E3
NC_015291	Firmicutes	Bacteria,Firmicutes,Lactobacillales,Streptococcaceae,Streptococcus.	0.981055	0.41135	1958690	PC	-0.981072	Facultative	PC+E3
NC_015311	Bacteroidetes	Bacteria,Bacteroidetes,Bacteroidia,Bacteroidales,Prevotellaceae,Prevotella.	-0.974535	0.5033	2937589	DE	0.855214	Aerobe	E1
NC_015312	Actinobacteria	Bacteria,Actinobacteria,Actinobacteridae,Actinomycetales,Pseudonocardineae,Pseudonocardiaceae,Pseudonocardia.	-0.980545	0.7331	7096571	DE	-0.976103	Aerobe	E1+E2
NC_015318	Proteobacteria	Bacteria,Proteobacteria,Deltaproteobacteria,Desulfurellales,Desulfurellaceae,Hippea.	-0.959851	0.37475	1694430	DE	-0.602623	Aerobe	E1
NC_015321	Bacteroidetes	Bacteria,Bacteroidetes,Flavobacteria,Flavobacteriales,Cryomorphaceae,Fluviicola.	-0.50913	0.365	4633577	DE	-0.627097	Aerobe	E1
NC_015376	Proteobacteria	Bacteria,Proteobacteria,Betaproteobacteria,Burkholderiales,Burkholderiaceae,Burkholderia.	-0.816532	0.68595	3700833		-0.969089
NC_015379	Proteobacteria	Bacteria,Proteobacteria,Gammaproteobacteria,Pseudomonadales,Pseudomonadaceae,Pseudomonas.	-0.983663	0.60805	6843248		-0.971158
NC_015380	Proteobacteria	Bacteria,Proteobacteria,Alphaproteobacteria,Rickettsiales,SAR11cluster,CandidatusPelagibacter.	0.163605	0.31665	1284727	DE	-0.222789	Aerobe	E1
NC_015381	Proteobacteria	Bacteria,Proteobacteria,Betaproteobacteria,Burkholderiales,Burkholderiaceae,Burkholderia.	-0.799775	0.675	4413616		-0.98119
NC_015385	Spirochaetes	Bacteria,Spirochaetes,Spirochaetales,Spirochaetaceae,Treponema.	-0.676766	0.3916	2731853	DE	-0.400721	Facultative	E1
NC_015387	Deinococcus-Thermus	Bacteria,Deinococcus-Thermus,Deinococci,Thermales,Thermaceae,Marinithermus.	-0.967658	0.6808	2269167	DE	-0.989144	Facultative	E1
NC_015388	Proteobacteria	Bacteria,Proteobacteria,Deltaproteobacteria,Syntrophobacterales,Syntrophaceae,Desulfobacca.	-0.928086	0.52845	3282536	DE	-0.935099	Aerobe	E1
NC_015389	Actinobacteria	Bacteria,Actinobacteria,Coriobacteridae,Coriobacteriales,Coriobacterineae,Coriobacteriaceae,Coriobacterium.	-0.976141	0.60365	2115681	DE	-0.897271	Anaerobe	E1
NC_015391	Firmicutes	Bacteria,Firmicutes,Lactobacillales,Carnobacteriaceae,Carnobacterium.	0.99517	0.3525	2635294	PC	-0.793363		PC+E3
NC_015408	Chlamydiae	Bacteria,Chlamydiae,Chlamydiales,Chlamydiaceae,Chlamydophila.	-0.974139	0.41075	1106197	DE	-0.983991	Facultative	E1
NC_015410	Proteobacteria	Bacteria,Proteobacteria,Gammaproteobacteria,Pseudomonadales,Pseudomonadaceae,Pseudomonas.	-0.998629	0.6251	5434353	DE	-0.99348	Facultative	E1+E2
NC_015422	Proteobacteria	Bacteria,Proteobacteria,Betaproteobacteria,Burkholderiales,Comamonadaceae,Alicycliphilus.	-0.574675	0.67985	4995263		-0.830589
NC_015424	Proteobacteria	Bacteria,Proteobacteria,Gammaproteobacteria,Aeromonadales,Aeromonadaceae,Aeromonas.	-0.982494	0.5872	4551783		-0.967376
NC_015425	Firmicutes	Bacteria,Firmicutes,Clostridia,Clostridiales,Clostridiaceae,Clostridium.	0.995883	0.2849	2773157		0.641896
NC_015428	Firmicutes	Bacteria,Firmicutes,Lactobacillales,Lactobacillaceae,Lactobacillus.	0.694681	0.4443	2506301	PC	-0.888454	Facultative	PC+E3	Outlier
NC_015431	Tenericutes	Bacteria,Tenericutes,Mollicutes,Mycoplasmataceae,Mycoplasma.	0.945504	0.23835	1153998	PC	0.92424	Facultative	PC+E3
NC_015433	Firmicutes	Bacteria,Firmicutes,Lactobacillales,Streptococcaceae,Streptococcus.	0.637978	0.41295	2028815		-0.976073			Outlier
NC_015434	Actinobacteria	Bacteria,Actinobacteria,Actinobacteridae,Actinomycetales,Micromonosporineae,Micromonosporaceae,Verrucosispora.	-0.875766	0.70825	6673976		-0.91871
NC_015436	Spirochaetes	Bacteria,Spirochaetes,Spirochaetales,Spirochaetaceae,Spirochaeta.	-0.970918	0.5035	2227296	DE	-0.978861	Facultative	E1
NC_015437	Firmicutes	Bacteria,Firmicutes,Negativicutes,Selenomonadales,Veillonellaceae,Selenomonas.	0.876223	0.57105	2568361	PC	-0.980586	Facultative	PC+E1
NC_015458	Proteobacteria	Bacteria,Proteobacteria,Betaproteobacteria,Burkholderiales,Alcaligenaceae,Pusillimonas.	-0.992251	0.56905	3883605	DE	-0.969217	Anaerobe	E1+E2
NC_015460	Proteobacteria	Bacteria,Proteobacteria,Gammaproteobacteria,Pasteurellales,Pasteurellaceae,Gallibacterium.	0.158983	0.3988	2687335		-0.968886
NC_015470	Chlamydiae	Bacteria,Chlamydiae,Chlamydiales,Chlamydiaceae,Chlamydophila.	-0.968901	0.39065	1171660		-0.958978
NC_015496	Bacteroidetes	Bacteria,Bacteroidetes,Flavobacteria,Flavobacteriales,Flavobacteriaceae,Krokinobacter.	-0.798052	0.3729	3389993	DE	-0.933598	Facultative	E1+E2
NC_015497	Proteobacteria	Bacteria,Proteobacteria,Gammaproteobacteria,Alteromonadales,Alteromonadaceae,Glaciecola.	-0.979991	0.4417	5052309	DE	-0.98527	Aerobe	E1+E2
NC_015499	Firmicutes	Bacteria,Firmicutes,Clostridia,Thermoanaerobacterales,Thermodesulfobiaceae,Thermodesulfobium.	-0.503086	0.3387	1898865	DE	-0.743677	Aerobe	E1	Outlier*
NC_015500	Spirochaetes	Bacteria,Spirochaetes,Spirochaetales,Spirochaetaceae,Treponema.	-0.89245	0.5147	3055580	DE	-0.093644	Aerobe	E1
NC_015501	Bacteroidetes	Bacteria,Bacteroidetes,Bacteroidia,Bacteroidales,Porphyromonadaceae,Porphyromonas.	-0.947151	0.52465	2186370	DE	-0.921917	Microaerophilic	E1
NC_015508	Proteobacteria	Bacteria,Proteobacteria,Alphaproteobacteria,Rhizobiales,Rhizobiaceae,Rhizobium/Agrobacteriumgroup,Agrobacterium.	-0.982855	0.5855	2148289		-0.934101
NC_015510	Bacteroidetes	Bacteria,Bacteroidetes,Sphingobacteria,Sphingobacteriales,Saprospiraceae,Haliscomenobacter.	0.341604	0.47135	8371686	DE	-0.807428	Aerobe	E1
NC_015514	Actinobacteria	Bacteria,Actinobacteria,Actinobacteridae,Actinomycetales,Micrococcineae,Cellulomonadaceae,Cellulomonas.	-0.770922	0.74715	4266344	DE	-0.929356	Anaerobe	E1+E2
NC_015516	Firmicutes	Bacteria,Firmicutes,Lactobacillales,Enterococcaceae,Melissococcus.	0.99118	0.3148	1891014	PC	-0.18896	Facultative	PC+E3
NC_015519	Firmicutes	Bacteria,Firmicutes,Clostridia,Thermoanaerobacterales,Thermoanaerobacteraceae,Tepidanaerobacter.	0.979036	0.37535	2759867	PC	0.082719	Facultative	PC+E1
NC_015520	Firmicutes	Bacteria,Firmicutes,Clostridia,Thermoanaerobacterales,ThermoanaerobacteralesFamilyIV.IncertaeSedis,Mahella.	0.985302	0.43465	3135972	PC	-0.980386	Aerobe	PC+E1
NC_015554	Proteobacteria	Bacteria,Proteobacteria,Gammaproteobacteria,Alteromonadales,Alteromonadaceae,Alteromonas.	-0.379408	0.4346	4972148	DE	-0.966079	Aerobe	E1+E2
NC_015555	Firmicutes	Bacteria,Firmicutes,Clostridia,Thermoanaerobacterales,ThermoanaerobacteralesFamilyIII.IncertaeSedis,Thermoanaerobacterium.	0.994132	0.34965	2534358	PC	-0.941912	Facultative	PC+E1
NC_015556	Proteobacteria	Bacteria,Proteobacteria,Gammaproteobacteria,Pseudomonadales,Pseudomonadaceae,Pseudomonas.	-0.981114	0.63515	4920769	DE	-0.942893	Aerobe	E1+E2
NC_015558	Firmicutes	Bacteria,Firmicutes,Lactobacillales,Streptococcaceae,Streptococcus.	0.9835	0.35575	2143887	PC	-0.949216	Aerobe	PC+E3
NC_015559	Proteobacteria	Bacteria,Proteobacteria,Gammaproteobacteria,Oceanospirillales,Marinomonas.	-0.990429	0.4428	3899940	DE	-0.972119	Aerobe	E1
NC_015563	Proteobacteria	Bacteria,Proteobacteria,Betaproteobacteria,Burkholderiales,Comamonadaceae,Delftia.	-0.983514	0.6672	6685842		-0.984456
NC_015564	Actinobacteria	Bacteria,Actinobacteria,Actinobacteridae,Actinomycetales,Corynebacterineae,Mycobacteriaceae,Amycolicicoccus.	-0.883545	0.6224	4738809	DE	-0.962038	Aerobe	E1+E2
NC_015565	Firmicutes	Bacteria,Firmicutes,Clostridia,Clostridiales,Peptococcaceae,Desulfotomaculum.	0.957478	0.4663	2892255	PC	-0.952252	Aerobe	PC+E1
NC_015566	Proteobacteria	Bacteria,Proteobacteria,Gammaproteobacteria,Enterobacteriales,Enterobacteriaceae,Serratia.	-0.98738	0.55955	5443009		-0.993323
NC_015567	Proteobacteria	Bacteria,Proteobacteria,Gammaproteobacteria,Enterobacteriales,Enterobacteriaceae,Serratia.	-0.987213	0.55955	5442880		-0.993234
NC_015571	Bacteroidetes	Bacteria,Bacteroidetes,Bacteroidia,Bacteroidales,Porphyromonadaceae,Porphyromonas.	-0.968985	0.48485	2339898		-0.460121
NC_015572	Proteobacteria	Bacteria,Proteobacteria,Gammaproteobacteria,Methylococcales,Methylococcaceae,Methylomonas.	-0.949109	0.51315	5051681	DE	-0.955536	Aerobe	E1+E2
NC_015573	Firmicutes	Bacteria,Firmicutes,Clostridia,Clostridiales,Peptococcaceae,Desulfotomaculum.	0.487371	0.54815	3601386	DE	-0.957585	Aerobe	E1	Outlier*
NC_015576	Actinobacteria	Bacteria,Actinobacteria,Actinobacteridae,Actinomycetales,Corynebacterineae,Mycobacteriaceae,Mycobacterium.	-0.335187	0.68365	4643668	DE	-0.962598	Aerobe	E1+E2
NC_015577	Spirochaetes	Bacteria,Spirochaetes,Spirochaetales,Spirochaetaceae,Treponema.	-0.956221	0.4979	3855671	DE	-0.538313	Facultative	E1+E2+E2
NC_015578	Spirochaetes	Bacteria,Spirochaetes,Spirochaetales,Spirochaetaceae,Treponema.	-0.836096	0.50865	4059867	DE	-0.279863	Obligate aerobe	E1+E2+E2
NC_015580	Proteobacteria	Bacteria,Proteobacteria,Alphaproteobacteria,Sphingomonadales,Sphingomonadaceae,Novosphingobium.	-0.960535	0.6372	3911486	DE	-0.973278	Aerobe	E1+E2
NC_015581	Proteobacteria	Bacteria,Proteobacteria,Gammaproteobacteria,Thiotrichales,Piscirickettsiaceae,Thioalkalimicrobium.	-0.957089	0.46985	1932455	DE	-0.957352	Anaerobe	E1
NC_015588	Actinobacteria	Bacteria,Actinobacteria,Actinobacteridae,Actinomycetales,Micrococcineae,Promicromonosporaceae,Isoptericola.	-0.554959	0.73885	3307740	DE	-0.803847		E1+E2
NC_015589	Firmicutes	Bacteria,Firmicutes,Clostridia,Clostridiales,Peptococcaceae,Desulfotomaculum.	0.989514	0.47235	3969014	PC	-0.992527	Facultative	PC+E1
NC_015590	Proteobacteria	Bacteria,Proteobacteria,Alphaproteobacteria,Rhizobiales,Rhizobiaceae,Sinorhizobium/Ensifergroup,Sinorhizobium.	-0.918876	0.62665	3820344		-0.980328
NC_015591	Proteobacteria	Bacteria,Proteobacteria,Alphaproteobacteria,Rhizobiales,Rhizobiaceae,Sinorhizobium/Ensifergroup,Sinorhizobium.	-0.92442	0.6035	1312480		-0.497825
NC_015593	Proteobacteria	Bacteria,Proteobacteria,Alphaproteobacteria,Sphingomonadales,Sphingomonadaceae,Sphingobium.	-0.863739	0.63925	3080818	DE	-0.931697	Facultative	E1+E2
NC_015594	Proteobacteria	Bacteria,Proteobacteria,Alphaproteobacteria,Sphingomonadales,Sphingomonadaceae,Sphingobium.	-0.740384	0.6339	1368670		-0.804661
NC_015596	Proteobacteria	Bacteria,Proteobacteria,Alphaproteobacteria,Rhizobiales,Rhizobiaceae,Sinorhizobium/Ensifergroup,Sinorhizobium.	-0.675577	0.62475	1680879		-0.049286
NC_015600	Firmicutes	Bacteria,Firmicutes,Lactobacillales,Streptococcaceae,Streptococcus.	0.457033	0.37405	2100077		-0.977356			Outlier
NC_015601	Firmicutes	Bacteria,Firmicutes,Erysipelotrichi,Erysipelotrichales,Erysipelotrichaceae,Erysipelothrix.	0.941904	0.3656	1787941	PC	-0.962424	Facultative	PC+E3
NC_015602	Firmicutes	Bacteria,Firmicutes,Lactobacillales,Lactobacillaceae,Lactobacillus.	0.975165	0.3769	2113023	PC	-0.992798	Facultative	PC+E3
NC_015633	Proteobacteria	Bacteria,Proteobacteria,Gammaproteobacteria,Vibrionales,Vibrionaceae,Listonella.	-0.936675	0.4465	3063912		-0.965106
NC_015634	Firmicutes	Bacteria,Firmicutes,Bacillales,Bacillaceae,Bacillus.	0.988822	0.47285	3073079	PC	-0.775148	Anaerobe	PC+E3
NC_015635	Actinobacteria	Bacteria,Actinobacteria,Actinobacteridae,Actinomycetales,Propionibacterineae,Propionibacteriaceae,Microlunatus.	-0.981613	0.6727	5683123	DE	-0.99052	Facultative	E1+E2
NC_015637	Proteobacteria	Bacteria,Proteobacteria,Gammaproteobacteria,Vibrionales,Vibrionaceae,Listonella.	-0.936201	0.4409	988135		-0.946676
NC_015638	Bacteroidetes	Bacteria,Bacteroidetes,Flavobacteria,Flavobacteriales,Flavobacteriaceae,Lacinutrix.	0.86663	0.3082	3296168	DE	0.542512	Facultative	E1+E2
NC_015656	Actinobacteria	Bacteria,Actinobacteria,Actinobacteridae,Actinomycetales,Frankineae,Frankiaceae,Frankia.	-0.983745	0.70045	5323186	DE	-0.941712	Facultative	E1
NC_015660	Firmicutes	Bacteria,Firmicutes,Bacillales,Bacillaceae,Geobacillus.	0.976685	0.43955	3893306	PC	-0.969258	Aerobe	PC+E3
NC_015662	Proteobacteria	Bacteria,Proteobacteria,Gammaproteobacteria,Enterobacteriales,Enterobacteriaceae,Buchnera.	-0.946632	0.23	444925	DE	0.95627		E1
NC_015663	Proteobacteria	Bacteria,Proteobacteria,Gammaproteobacteria,Enterobacteriales,Enterobacteriaceae,Enterobacter.	-0.944263	0.5485	5280350		-0.976107
NC_015671	Proteobacteria	Bacteria,Proteobacteria,Gammaproteobacteria,Pseudomonadales,Pseudomonadaceae,Cellvibrio.	-0.89395	0.73805	3526441		-0.986104
NC_015672	Deferribacteres	Bacteria,Deferribacteres,Deferribacterales,Deferribacteraceae,Flexistipes.	-0.218094	0.38295	2526590		-0.865126
NC_015673	Actinobacteria	Bacteria,Actinobacteria,Actinobacteridae,Actinomycetales,Corynebacterineae,Corynebacteriaceae,Corynebacterium.	-0.587061	0.57095	2601311	DE	-0.887724		E1+E2
NC_015674	Proteobacteria	Bacteria,Proteobacteria,Epsilonproteobacteria,Campylobacterales,Helicobacteraceae,Helicobacter.	-0.387617	0.46325	1755458	DE	0.464635	Aerobe	E1
NC_015675	Proteobacteria	Bacteria,Proteobacteria,Alphaproteobacteria,Rhizobiales,Phyllobacteriaceae,Mesorhizobium.	-0.923635	0.62655	6884444		-0.981528
NC_015677	Proteobacteria	Bacteria,Proteobacteria,Betaproteobacteria,Burkholderiales,Comamonadaceae,Ramlibacter.	-0.133979	0.7	4070193	DE	-0.135856	Obligate anaerobe	E1+E2
NC_015678	Firmicutes	Bacteria,Firmicutes,Lactobacillales,Streptococcaceae,Streptococcus.	0.977853	0.41725	2153652		-0.94224
NC_015681	Thermodesulfobacteria	Bacteria,Thermodesulfobacteria,Thermodesulfobacteriales,Thermodesulfobacteriaceae,Thermodesulfatator.	-0.903924	0.4243	2322224		-0.528781
NC_015682	Thermodesulfobacteria	Bacteria,Thermodesulfobacteria,Thermodesulfobacteriales,Thermodesulfobacteriaceae,Thermodesulfobacterium.	0.916298	0.306	1634377		-0.896646
NC_015683	Actinobacteria	Bacteria,Actinobacteria,Actinobacteridae,Actinomycetales,Corynebacterineae,Corynebacteriaceae,Corynebacterium.	-0.773433	0.53405	2606374		-0.965867
NC_015684	Proteobacteria	Bacteria,Proteobacteria,Alphaproteobacteria,Rhizobiales,Bradyrhizobiaceae,Oligotropha.	-0.968542	0.62455	3595748		-0.946447
NC_015687	Firmicutes	Bacteria,Firmicutes,Clostridia,Clostridiales,Clostridiaceae,Clostridium.	0.999256	0.30925	3942462		-0.988185
NC_015690	Firmicutes	Bacteria,Firmicutes,Bacillales,Paenibacillaceae,Paenibacillus.	0.98358	0.5833	8663821	PC	-0.992565	Microaerophilic	PC+E3
NC_015696	Proteobacteria	Bacteria,Proteobacteria,Gammaproteobacteria,Thiotrichales,Francisellaceae,Francisella.	-0.94369	0.3276	2035931	DE	-0.991061		E1
NC_015697	Firmicutes	Bacteria,Firmicutes,Lactobacillales,Lactobacillaceae,Lactobacillus.	0.972316	0.39035	2264399		-0.966583
NC_015702	Chlamydiae	Bacteria,Chlamydiae,Chlamydiales,Parachlamydiaceae,Parachlamydia.	-0.985963	0.39045	3072383	DE	-0.993047	Anaerobe	E1
NC_015703	Bacteroidetes	Bacteria,Bacteroidetes,Cytophagia,Cytophagales,Cytophagaceae,Runella.	-0.810679	0.4659	6568739	DE	-0.975073	Obligate aerobe	E1
NC_015707	Thermotogae	Bacteria,Thermotogae,Thermotogales,Thermotogaceae,Thermotoga.	-0.747824	0.40765	2039943	PC	-0.601527	Anaerobe	PC+E3
NC_015709	Proteobacteria	Bacteria,Proteobacteria,Alphaproteobacteria,Sphingomonadales,Sphingomonadaceae,Zymomonas.	-0.996008	0.44105	1989865	DE	0.355619		E1
NC_015711	Proteobacteria	Bacteria,Proteobacteria,Deltaproteobacteria,Myxococcales,Cystobacterineae,Myxococcaceae,Myxococcus.	-0.977141	0.70625	9003593		-0.987368
NC_015713	Chlamydiae	Bacteria,Chlamydiae,Chlamydiales,Simkaniaceae,Simkania.	-0.912548	0.41775	2496337	DE	-0.964604		E1
NC_015714	Spirochaetes	Bacteria,Spirochaetes,Spirochaetales,Spirochaetaceae,Treponema.	-0.985853	0.5273	1133390		-0.974612
NC_015717	Proteobacteria	Bacteria,Proteobacteria,Alphaproteobacteria,Rhizobiales,Hyphomicrobiaceae,Hyphomicrobium.	-0.99204	0.60265	4757528	DE	-0.994781		E1+E2
NC_015722	Proteobacteria	Bacteria,Proteobacteria,Alphaproteobacteria,Rickettsiales,CandidatusMidichloria.	0.356051	0.36555	1183732	DE	-0.884852		E1	Outlier
NC_015723	Proteobacteria	Bacteria,Proteobacteria,Betaproteobacteria,Burkholderiales,Burkholderiaceae,Cupriavidus.	-0.210679	0.66685	2684606	DE	-0.95484	Aerobe	E1+E2+E2
NC_015725	Tenericutes	Bacteria,Tenericutes,Mollicutes,Mycoplasmataceae,Mycoplasma.	0.929802	0.29345	948121	PC	0.841765	Aerobe	PC+E3
NC_015726	Proteobacteria	Bacteria,Proteobacteria,Betaproteobacteria,Burkholderiales,Burkholderiaceae,Cupriavidus.	-0.200969	0.66495	3872936		-0.947256
NC_015730	Proteobacteria	Bacteria,Proteobacteria,Alphaproteobacteria,Rhodobacterales,Rhodobacteraceae,Roseobacter.	-0.99165	0.5721	4505211	DE	-0.991244	Anaerobe	E1+E2
NC_015731	Proteobacteria	Bacteria,Proteobacteria,Betaproteobacteria,Nitrosomonadales,Nitrosomonadaceae,Nitrosomonas.	-0.955959	0.45445	3783444	DE	-0.979419	Anaerobe	E1
NC_015732	Spirochaetes	Bacteria,Spirochaetes,Spirochaetales,Spirochaetaceae,Spirochaeta.	-0.904072	0.45575	3239340		-0.564863
NC_015733	Proteobacteria	Bacteria,Proteobacteria,Gammaproteobacteria,Pseudomonadales,Pseudomonadaceae,Pseudomonas.	-0.978296	0.6232	5984790		-0.969393
NC_015734	Firmicutes	Bacteria,Firmicutes,Lactobacillales,Leuconostoc.	0.982502	0.37855	1877273		-0.991692
NC_015735	Proteobacteria	Bacteria,Proteobacteria,Gammaproteobacteria,Enterobacteriales,Enterobacteriaceae,CandidatusMoranella.	0.349895	0.43305	538294	DE	0.600714	Obligate anaerobe	E1	Outlier
NC_015736	Proteobacteria	Bacteria,Proteobacteria,Betaproteobacteria,CandidatusTremblaya.	0.825315	0.58795	138927	DE	-0.817611	Anaerobe	E1	Outlier
NC_015737	Firmicutes	Bacteria,Firmicutes,Clostridia,Clostridiales,Clostridiaceae,Clostridium.	0.998005	0.5074	2835737	PC	-0.985436	Aerobe	PC+E1
NC_015738	Actinobacteria	Bacteria,Actinobacteria,Coriobacteridae,Coriobacteriales,Coriobacterineae,Coriobacteriaceae,Eggerthella.	-0.992463	0.56205	3123671	DE	-0.992314	Aerobe	E1
NC_015740	Proteobacteria	Bacteria,Proteobacteria,Gammaproteobacteria,Pseudomonadales,Pseudomonadaceae,Pseudomonas.	-0.995443	0.63945	4547930	DE	-0.992413		E1+E2
NC_015744	Chlamydiae	Bacteria,Chlamydiae,Chlamydiales,Chlamydiaceae,Chlamydia.	-0.947183	0.4133	1038313		-0.987636
NC_015757	Firmicutes	Bacteria,Firmicutes,Clostridia,Clostridiales,ClostridialesFamilyXVII.IncertaeSedis,Sulfobacillus.	-0.982059	0.5679	3551206	PC	-0.995111	Facultative	PC+E3+E2	Outlier
NC_015758	Actinobacteria	Bacteria,Actinobacteria,Actinobacteridae,Actinomycetales,Corynebacterineae,Mycobacteriaceae,Mycobacterium,Mycobacteriumtuberculosiscomplex.	-0.982922	0.6559	4389314		-0.981606
NC_015759	Firmicutes	Bacteria,Firmicutes,Lactobacillales,Weissella.	0.98109	0.35535	1422478	PC	-0.995813	Facultative	PC+E3
NC_015760	Firmicutes	Bacteria,Firmicutes,Lactobacillales,Streptococcaceae,Streptococcus.	-0.259504	0.39865	2217184		-0.929599			Outlier
NC_015761	Proteobacteria	Bacteria,Proteobacteria,Gammaproteobacteria,Enterobacteriales,Enterobacteriaceae,Salmonella.	-0.986941	0.51325	4460105		-0.997102
NC_015844	Bacteroidetes	Bacteria,Bacteroidetes,Flavobacteria,Flavobacteriales,Flavobacteriaceae,Zobellia.	-0.947174	0.42775	5521712	DE	-0.843513	Facultative	E1+E2
NC_015846	Bacteroidetes	Bacteria,Bacteroidetes,Flavobacteria,Flavobacteriales,Flavobacteriaceae,Capnocytophaga.	-0.706225	0.3611	2571406	DE	-0.696831	Facultative	E1
NC_015848	Actinobacteria	Bacteria,Actinobacteria,Actinobacteridae,Actinomycetales,Corynebacterineae,Mycobacteriaceae,Mycobacterium,Mycobacteriumtuberculosiscomplex.	-0.987582	0.6562	4482059		-0.987933
NC_015850	Proteobacteria	Bacteria,Proteobacteria,Gammaproteobacteria,Acidithiobacillales,Acidithiobacillaceae,Acidithiobacillus.	-0.928983	0.61365	2932225	DE	-0.890054	Facultative	E1+E2
NC_015856	Proteobacteria	Bacteria,Proteobacteria,Betaproteobacteria,Burkholderiales,Oxalobacteraceae,Collimonas.	-0.765947	0.59555	5186898	DE	-0.967098	Facultative	E1+E2
NC_015857	Proteobacteria	Bacteria,Proteobacteria,Alphaproteobacteria,Rhizobiales,Brucellaceae,Brucella.	-0.991511	0.5717	2138342		-0.984846
NC_015858	Proteobacteria	Bacteria,Proteobacteria,Alphaproteobacteria,Rhizobiales,Brucellaceae,Brucella.	-0.927481	0.5729	1260926		-0.797216
NC_015859	Actinobacteria	Bacteria,Actinobacteria,Actinobacteridae,Actinomycetales,Corynebacterineae,Corynebacteriaceae,Corynebacterium.	-0.232578	0.6715	3433007	DE	-0.821142	Aerobe	E1+E2
NC_015866	Proteobacteria	Bacteria,Proteobacteria,Alphaproteobacteria,Rickettsiales,Rickettsiaceae,Rickettsieae,Rickettsia,spottedfevergroup.	0.588563	0.32315	1278471		-0.820057			Outlier
NC_015873	Firmicutes	Bacteria,Firmicutes,Negativicutes,Selenomonadales,Veillonellaceae,Megasphaera.	0.939835	0.528	2474718	PC	0.829139	Aerobe	PC+E1+EX
NC_015875	Firmicutes	Bacteria,Firmicutes,Lactobacillales,Streptococcaceae,Streptococcus.	0.977148	0.39795	2190731		-0.991616
NC_015913	Firmicutes	Bacteria,Firmicutes,Clostridia,Clostridiales,Clostridiaceae,CandidatusArthromitus.	0.874778	0.2826	1620005	PC	-0.988476	Aerobe	PC+E1
NC_015914	Bacteroidetes	Bacteria,Bacteroidetes,Cytophagia,Cytophagales,Cyclobacteriaceae,Cyclobacterium.	-0.289391	0.38145	6221273	DE	-0.878078	Facultative	E1+E2
NC_015921	Spirochaetes	Bacteria,Spirochaetes,Spirochaetales,Spirochaetaceae,Borrelia,Borreliaburgdorferigroup.	-0.974828	0.287	900755		0.818214
NC_015930	Firmicutes	Bacteria,Firmicutes,Lactobacillales,Streptococcaceae,Lactococcus.	0.990057	0.3882	1950135	PC	-0.95135	Facultative	PC+E3
NC_015942	Proteobacteria	Bacteria,Proteobacteria,Gammaproteobacteria,Acidithiobacillales,Acidithiobacillaceae,Acidithiobacillus.	-0.98124	0.56575	3207552	DE	-0.971753	Facultative	E1
NC_015945	Bacteroidetes	Bacteria,Bacteroidetes,Flavobacteriia,Flavobacteriales,Flavobacteriaceae,Muricauda.	0.38082	0.41345	3842422	DE	-0.95182	Facultative	E1+E2
NC_015946	Tenericutes	Bacteria,Tenericutes,Mollicutes,Mycoplasmataceae,Mycoplasma.	0.975218	0.26925	832603	PC	0.950935	Facultative	PC+E3
NC_015947	Proteobacteria	Bacteria,Proteobacteria,Gammaproteobacteria,Xanthomonadales,Xanthomonadaceae,Stenotrophomonas,Stenotrophomonasmaltophiliagroup.	-0.860531	0.6689	4544477		-0.977266
NC_015949	Firmicutes	Bacteria,Firmicutes,Clostridia,Thermoanaerobacterales,ThermoanaerobacteralesFamilyIII.IncertaeSedis,Caldicellulosiruptor.	0.999375	0.36075	2674809		-0.99221
NC_015953	Actinobacteria	Bacteria,Actinobacteria,Actinobacteridae,Actinomycetales,Streptomycineae,Streptomycetaceae,Streptomyces.	-0.865511	0.71435	7414440	DE	-0.902894		E1+E2
NC_015957	Actinobacteria	Bacteria,Actinobacteria,Actinobacteridae,Actinomycetales,Streptomycineae,Streptomycetaceae,Streptomyces.	-0.890031	0.70865	10657107	DE	-0.924192	Facultative	E1+E2
NC_015958	Firmicutes	Bacteria,Firmicutes,Clostridia,Thermoanaerobacterales,Thermoanaerobacteraceae,Thermoanaerobacter.	0.995535	0.34345	2785056		-0.926524
NC_015964	Proteobacteria	Bacteria,Proteobacteria,Gammaproteobacteria,Pasteurellales,Pasteurellaceae,Haemophilus.	-0.014146	0.39575	2086875		-0.935573
NC_015966	Bacteroidetes	Bacteria,Bacteroidetes,BacteroidetesOrderII.Incertaesedis,Rhodothermaceae,Rhodothermus.	-0.818755	0.6442	3225536		-0.988711
NC_015968	Proteobacteria	Bacteria,Proteobacteria,Gammaproteobacteria,Enterobacteriales,Enterobacteriaceae,Enterobacter,Enterobactercloacaecomplex.	-0.720775	0.53855	4812833		-0.928384
NC_015975	Firmicutes	Bacteria,Firmicutes,Lactobacillales,Lactobacillaceae,Lactobacillus.	0.959171	0.4347	2066652	PC	-0.949943	Facultative	PC+E3
NC_015976	Proteobacteria	Bacteria,Proteobacteria,Alphaproteobacteria,Sphingomonadales,Sphingomonadaceae,Sphingobium.	-0.625552	0.6561	4199332	DE	-0.62884		E1+E2+E2
NC_015977	Firmicutes	Bacteria,Firmicutes,Clostridia,Clostridiales,Lachnospiraceae,Roseburia.	0.997937	0.48555	3592125	PC	-0.996154	Facultative	PC+E1
NC_015978	Firmicutes	Bacteria,Firmicutes,Lactobacillales,Lactobacillaceae,Lactobacillus.	0.959649	0.34685	1298316	PC	-0.951393	Facultative	PC+E3
NC_016001	Bacteroidetes	Bacteria,Bacteroidetes,Flavobacteriia,Flavobacteriales,Flavobacteriaceae,Flavobacterium.	-0.228246	0.32855	3559884	DE	-0.310118	Facultative	E1
NC_016002	Proteobacteria	Bacteria,Proteobacteria,Betaproteobacteria,Neisseriales,Neisseriaceae,Pseudogulbenkiania.	-0.977146	0.6435	4332995	DE	-0.970933	Facultative	E1
NC_016010	Proteobacteria	Bacteria,Proteobacteria,Gammaproteobacteria,Xanthomonadales,Xanthomonadaceae,Xanthomonas.	-0.972709	0.6492	4967469		-0.984066
NC_016011	Firmicutes	Bacteria,Firmicutes,Bacillales,Listeriaceae,Listeria.	0.996075	0.37125	2928879		-0.416503
NC_016012	Firmicutes	Bacteria,Firmicutes,Clostridia,Clostridiales,Clostridiaceae,CandidatusArthromitus.	0.973376	0.2798	1515556	PC	-0.994111	Facultative	PC+E1
NC_016023	Firmicutes	Bacteria,Firmicutes,Bacillales,Bacillaceae,Bacillus.	0.993904	0.465	3552226		-0.929948
NC_016024	Acidobacteria	Bacteria,Acidobacteria,CandidatusChloracidobacterium.	-0.973442	0.6137	2683362	DE	-0.98215	Facultative	E1
NC_016025	Acidobacteria	Bacteria,Acidobacteria,CandidatusChloracidobacterium.	-0.866379	0.61265	1012010		-0.900085
NC_016026	Proteobacteria	Bacteria,Proteobacteria,Alphaproteobacteria,Micavibrio.	-0.989943	0.54715	2481983	DE	-0.977849	Aerobe	E1
NC_016027	Proteobacteria	Bacteria,Proteobacteria,Alphaproteobacteria,Rhodospirillales,Acetobacteraceae,Gluconacetobacter.	-0.992891	0.6093	3136818	DE	-0.980725	Aerobe	E1+E2
NC_016041	Proteobacteria	Bacteria,Proteobacteria,Gammaproteobacteria,Alteromonadales,Alteromonadaceae,Glaciecola.	-0.699745	0.423	4134229	DE	-0.931887		E1+E2
NC_016043	Proteobacteria	Bacteria,Proteobacteria,Betaproteobacteria,Burkholderiales,Alcaligenaceae,Taylorella.	0.363004	0.3832	1638559	DE	-0.891916	Aerobe	E1	Outlier
NC_016047	Firmicutes	Bacteria,Firmicutes,Bacillales,Bacillaceae,Bacillus.	0.988924	0.43825	4207222		-0.890334
NC_016048	Firmicutes	Bacteria,Firmicutes,Clostridia,Clostridiales,Oscillospiraceae,Oscillibacter.	0.945303	0.5333	4410036	PC	-0.945382	Aerobe	PC+E1
NC_016050	Proteobacteria	Bacteria,Proteobacteria,Alphaproteobacteria,Rickettsiales,Rickettsiaceae,Rickettsieae,Rickettsia,spottedfevergroup.	0.735067	0.3235	1283087		-0.875866			Outlier
NC_016052	Firmicutes	Bacteria,Firmicutes,Lactobacillales,Enterococcaceae,Tetragenococcus.	0.987139	0.3604	2562720	PC	-0.962966	Aerobe	PC+E3
NC_016077	Firmicutes	Bacteria,Firmicutes,Negativicutes,Selenomonadales,Acidaminococcaceae,Acidaminococcus.	0.737162	0.5002	2487765	PC	-0.662062	Aerobe	PC+E1
NC_016078	Proteobacteria	Bacteria,Proteobacteria,Alphaproteobacteria,Rhizobiales,Hyphomicrobiaceae,Pelagibacterium.	-0.646518	0.6143	3944837	DE	-0.993071	Aerobe	E1+E2
NC_016109	Actinobacteria	Bacteria,Actinobacteria,Actinobacteridae,Actinomycetales,Streptomycineae,Streptomycetaceae,Kitasatospora.	-0.939545	0.73945	8783278	DE	-0.955905		E1+E1
NC_016111	Actinobacteria	Bacteria,Actinobacteria,Actinobacteridae,Actinomycetales,Streptomycineae,Streptomycetaceae,Streptomyces.	-0.966193	0.7285	6283062	DE	-0.990843	Anaerobe	E1+E2
NC_016112	Proteobacteria	Bacteria,Proteobacteria,Gammaproteobacteria,Methylococcales,Methylococcaceae,Methylomicrobium.	-0.986798	0.4874	4668296		-0.990727
NC_016114	Actinobacteria	Bacteria,Actinobacteria,Actinobacteridae,Actinomycetales,Streptomycineae,Streptomycetaceae,Streptomyces.	-0.901537	0.71	7337497		-0.920547
NC_016146	Bacteroidetes	Bacteria,Bacteroidetes,Flavobacteriia,Flavobacteriales,Blattabacteriaceae,Blattabacterium.	0.108509	0.27915	587248	DE	-0.817653	Facultative	E1
NC_016147	Proteobacteria	Bacteria,Proteobacteria,Gammaproteobacteria,Xanthomonadales,Xanthomonadaceae,Pseudoxanthomonas.	-0.606792	0.6765	3452554	DE	-0.809316	Facultative	E1+E2
NC_016148	Synergistetes	Bacteria,Synergistetes,Synergistia,Synergistales,Synergistaceae,Thermovirga.	0.120178	0.46995	1967774		-0.952054
NC_016445	Proteobacteria	Bacteria,Proteobacteria,Gammaproteobacteria,Vibrionales,Vibrionaceae,Vibrio.	-0.623532	0.4767	3031375		-0.944444
NC_016446	Proteobacteria	Bacteria,Proteobacteria,Gammaproteobacteria,Vibrionales,Vibrionaceae,Vibrio.	-0.932992	0.46965	1046365		-0.935997
NC_016510	Bacteroidetes	Bacteria,Bacteroidetes,Flavobacteriia,Flavobacteriales,Flavobacteriaceae,Flavobacterium.	0.760401	0.3147	3162865	DE	-0.848242	Aerobe	E1
NC_016511	Actinobacteria	Bacteria,Actinobacteria,Actinobacteridae,Actinomycetales,Propionibacterineae,Propionibacteriaceae,Propionibacterium.	-0.986927	0.60035	2498766		-0.947532
NC_016512	Actinobacteria	Bacteria,Actinobacteria,Actinobacteridae,Actinomycetales,Propionibacterineae,Propionibacteriaceae,Propionibacterium.	-0.986379	0.60075	2522885		-0.947916
NC_016513	Proteobacteria	Bacteria,Proteobacteria,Gammaproteobacteria,Pasteurellales,Pasteurellaceae,Aggregatibacter.	-0.888085	0.4443	2136808		-0.902452
NC_016514	Proteobacteria	Bacteria,Proteobacteria,Gammaproteobacteria,Enterobacteriales,Enterobacteriaceae,Enterobacter,Enterobactercloacaecomplex.	-0.756423	0.5462	4734438		-0.976226
NC_016516	Actinobacteria	Bacteria,Actinobacteria,Actinobacteridae,Actinomycetales,Propionibacterineae,Propionibacteriaceae,Propionibacterium.	-0.986754	0.6004	2489623		-0.94792
NC_016582	Actinobacteria	Bacteria,Actinobacteria,Actinobacteridae,Actinomycetales,Streptomycineae,Streptomycetaceae,Streptomyces.	-0.74592	0.70745	11936683	DE	-0.633639	Anaerobe	E1+E1+E2
NC_016584	Firmicutes	Bacteria,Firmicutes,Clostridia,Clostridiales,Peptococcaceae,Desulfosporosinus.	0.936817	0.42885	5863081	PC	-0.981717	Microaerophilic	PC+E1
NC_016589	Proteobacteria	Bacteria,Proteobacteria,Betaproteobacteria,Burkholderiales,Burkholderiaceae,Burkholderia.	0.659603	0.6359	3131280	DE	-0.856424	Anaerobe	E1+E2+E2+E2	Outlier
NC_016590	Proteobacteria	Bacteria,Proteobacteria,Betaproteobacteria,Burkholderiales,Burkholderiaceae,Burkholderia.	-0.031342	0.6372	1569570		-0.978701
NC_016593	Firmicutes	Bacteria,Firmicutes,Bacillales,Bacillaceae,Geobacillus.	0.891637	0.52295	3596620		-0.980375
NC_016599	Bacteroidetes	Bacteria,Bacteroidetes,Flavobacteriia,Flavobacteriales,Cryomorphaceae,Owenweeksia.	-0.773141	0.4023	4000057	DE	-0.910504	Anaerobe	E1+E2+E2
NC_016602	Proteobacteria	Bacteria,Proteobacteria,Gammaproteobacteria,Vibrionales,Vibrionaceae,Vibrio.	-0.893798	0.5074	3294546	DE	-0.989541		E1+E2
NC_016603	Proteobacteria	Bacteria,Proteobacteria,Gammaproteobacteria,Pseudomonadales,Moraxellaceae,Acinetobacter,Acinetobactercalcoaceticus/baumanniicomplex.	-0.672003	0.3874	3862530		-0.988982
NC_016604	Actinobacteria	Bacteria,Actinobacteria,Actinobacteridae,Actinomycetales,Corynebacterineae,Mycobacteriaceae,Mycobacterium.	-0.871066	0.6549	6415739	DE	-0.979902		E1+E2
NC_016605	Firmicutes	Bacteria,Firmicutes,Lactobacillales,Lactobacillaceae,Pediococcus.	0.980702	0.3682	1829111	PC	-0.991073	Facultative	PC+E3
NC_016609	Bacteroidetes	Bacteria,Bacteroidetes,Sphingobacteriia,Sphingobacteriales,Chitinophagaceae,Niastella.	0.762686	0.44875	9033684	DE	-0.317189	Facultative	E1+E2+E2
NC_016610	Bacteroidetes	Bacteria,Bacteroidetes,Bacteroidia,Bacteroidales,Porphyromonadaceae,Tannerella.	-0.727845	0.46985	3405521	DE	-0.843942	Facultative	E1
NC_016612	Proteobacteria	Bacteria,Proteobacteria,Gammaproteobacteria,Enterobacteriales,Enterobacteriaceae,Klebsiella.	-0.916459	0.56045	5974109		-0.985379
NC_016613	Proteobacteria	Bacteria,Proteobacteria,Gammaproteobacteria,Vibrionales,Vibrionaceae,Vibrio.	-0.797726	0.4503	3478307		-0.90662
NC_016614	Proteobacteria	Bacteria,Proteobacteria,Gammaproteobacteria,Vibrionales,Vibrionaceae,Vibrio.	-0.708888	0.44605	1974339		-0.578221
NC_016616	Proteobacteria	Bacteria,Proteobacteria,Betaproteobacteria,Rhodocyclales,Rhodocyclaceae,Azospira.	-0.983581	0.6536	3806980	DE	-0.968293		E1+E2
NC_016617	Proteobacteria	Bacteria,Proteobacteria,Alphaproteobacteria,Rhodospirillales,Rhodospirillaceae,Azospirillum.	-0.936182	0.6863	3023440	DE	-0.874563		E1+E2
NC_016620	Proteobacteria	Bacteria,Proteobacteria,Deltaproteobacteria,Bdellovibrionales,Bacteriovoracaceae,Bacteriovorax.	-0.748424	0.36745	3435933	DE	-0.816974	Facultative	E1
NC_016621	Bacteroidetes	Bacteria,Bacteroidetes,Flavobacteriia,Flavobacteriales,Blattabacteriaceae,Blattabacterium.	-0.279948	0.24515	605745	DE	-0.587518	Anaerobe	E1
NC_016622	Proteobacteria	Bacteria,Proteobacteria,Alphaproteobacteria,Rhodospirillales,Rhodospirillaceae,Azospirillum.	-0.943664	0.676	2988332		-0.95538
NC_016625	Proteobacteria	Bacteria,Proteobacteria,Betaproteobacteria,Burkholderiales,Burkholderiaceae,Burkholderia.	0.05524	0.63745	1773019		-0.921092
NC_016627	Firmicutes	Bacteria,Firmicutes,Clostridia,Clostridiales,Clostridiaceae,Clostridium.	0.995779	0.3566	4897678	PC	-0.98237	Anaerobe	PC+E1
NC_016628	Proteobacteria	Bacteria,Proteobacteria,Gammaproteobacteria,Vibrionales,Vibrionaceae,Vibrio.	-0.964731	0.50545	1621862		-0.980449
NC_016629	Proteobacteria	Bacteria,Proteobacteria,Deltaproteobacteria,Desulfovibrionales,Desulfovibrionaceae,Desulfovibrio.	-0.925651	0.6142	4200534	DE	-0.980979	Obligate anaerobe	E1
NC_016630	Firmicutes	Bacteria,Firmicutes,Clostridia,Clostridiales,Peptostreptococcaceae,Filifactor.	0.998662	0.35	1931012	PC	-0.987381	Anaerobe	PC+E1
NC_016631	Acidobacteria	Bacteria,Acidobacteria,Acidobacteriales,Acidobacteriaceae,Granulicella.	-0.987603	0.57915	6237577	DE	-0.995932	Anaerobe	E1+E2
NC_016632	Proteobacteria	Bacteria,Proteobacteria,Gammaproteobacteria,Enterobacteriales,Enterobacteriaceae,Serratia,Serratiasymbiotica.	-0.991774	0.2924	1762765	DE	0.794669		E1
NC_016633	Spirochaetes	Bacteria,Spirochaetes,Spirochaetales,Sphaerochaeta.	-0.955247	0.46205	3590853	DE	-0.169949	Microaerophilic	E1+E2
NC_016638	Tenericutes	Bacteria,Tenericutes,Mollicutes,Mycoplasmataceae,Mycoplasma.	-0.683461	0.3537	919992		0.304811			Outlier
NC_016639	Proteobacteria	Bacteria,Proteobacteria,Alphaproteobacteria,Rickettsiales,Rickettsiaceae,Rickettsieae,Rickettsia,spottedfevergroup.	0.510578	0.3248	1275089		-0.806207			Outlier
NC_016641	Firmicutes	Bacteria,Firmicutes,Bacillales,Paenibacillaceae,Paenibacillus.	0.950355	0.46775	6083395	PC	-0.995081	Aerobe	PC+E3
NC_016642	Proteobacteria	Bacteria,Proteobacteria,Alphaproteobacteria,Rhodobacterales,Rhodobacteraceae,Pseudovibrio.	-0.982033	0.5233	5475670	DE	-0.560728		E1+E2
NC_016745	Proteobacteria	Bacteria,Proteobacteria,Gammaproteobacteria,Aeromonadales,Aeromonadaceae,Oceanimonas.	-0.959739	0.6111	3514537	DE	-0.968585		E1
NC_016749	Firmicutes	Bacteria,Firmicutes,Lactobacillales,Streptococcaceae,Streptococcus.	0.903049	0.37645	2130034		-0.980322
NC_016751	Thermotogae	Bacteria,Thermotogae,Thermotogales,Thermotogaceae,Marinitoga.	0.866307	0.2918	2231407	PC	0.088902		PC+E3
NC_016768	Actinobacteria	Bacteria,Actinobacteria,Actinobacteridae,Actinomycetales,Corynebacterineae,Mycobacteriaceae,Mycobacterium,Mycobacteriumtuberculosiscomplex.	-0.93202	0.65615	4394985		-0.9405
NC_016771	Firmicutes	Bacteria,Firmicutes,Bacillales,Bacillaceae,Bacillus,Bacilluscereusgroup.	0.992806	0.3559	5221581		-0.980876
NC_016775	Proteobacteria	Bacteria,Proteobacteria,Alphaproteobacteria,Rhizobiales,Brucellaceae,Brucella.	-0.951439	0.57335	1207451		-0.83143
NC_016776	Bacteroidetes	Bacteria,Bacteroidetes,Bacteroidia,Bacteroidales,Bacteroidaceae,Bacteroides.	-0.978733	0.43405	5373121		-0.759583
NC_016777	Proteobacteria	Bacteria,Proteobacteria,Alphaproteobacteria,Rhizobiales,Brucellaceae,Brucella.	-0.979235	0.5731	1162259		-0.931859
NC_016778	Proteobacteria	Bacteria,Proteobacteria,Alphaproteobacteria,Rhizobiales,Brucellaceae,Brucella.	-0.955311	0.572	2107023		-0.917062
NC_016779	Firmicutes	Bacteria,Firmicutes,Bacillales,Bacillaceae,Bacillus,Bacilluscereusgroup.	0.995506	0.35375	5222906		-0.989437
NC_016781	Actinobacteria	Bacteria,Actinobacteria,Actinobacteridae,Actinomycetales,Corynebacterineae,Corynebacteriaceae,Corynebacterium.	-0.947659	0.52185	2337938		-0.986407
NC_016782	Actinobacteria	Bacteria,Actinobacteria,Actinobacteridae,Actinomycetales,Corynebacterineae,Corynebacteriaceae,Corynebacterium.	-0.698503	0.5343	2426551		-0.89161
NC_016783	Actinobacteria	Bacteria,Actinobacteria,Actinobacteridae,Actinomycetales,Corynebacterineae,Corynebacteriaceae,Corynebacterium.	-0.697967	0.5364	2449071		-0.888943
NC_016784	Firmicutes	Bacteria,Firmicutes,Bacillales,Bacillaceae,Bacillus.	0.993335	0.4651	4019861		-0.391761
NC_016785	Actinobacteria	Bacteria,Actinobacteria,Actinobacteridae,Actinomycetales,Corynebacterineae,Corynebacteriaceae,Corynebacterium.	-0.66384	0.53595	2433326		-0.895055
NC_016786	Actinobacteria	Bacteria,Actinobacteria,Actinobacteridae,Actinomycetales,Corynebacterineae,Corynebacteriaceae,Corynebacterium.	-0.693979	0.53435	2427149		-0.888166
NC_016787	Actinobacteria	Bacteria,Actinobacteria,Actinobacteridae,Actinomycetales,Corynebacterineae,Corynebacteriaceae,Corynebacterium.	-0.52622	0.53515	2478364		-0.840208
NC_016788	Actinobacteria	Bacteria,Actinobacteria,Actinobacteridae,Actinomycetales,Corynebacterineae,Corynebacteriaceae,Corynebacterium.	-0.561981	0.5346	2484332		-0.823327
NC_016789	Actinobacteria	Bacteria,Actinobacteria,Actinobacteridae,Actinomycetales,Corynebacterineae,Corynebacteriaceae,Corynebacterium.	-0.651733	0.5371	2530683		-0.906732
NC_016790	Actinobacteria	Bacteria,Actinobacteria,Actinobacteridae,Actinomycetales,Corynebacterineae,Corynebacteriaceae,Corynebacterium.	-0.734297	0.5344	2395441		-0.889283
NC_016791	Firmicutes	Bacteria,Firmicutes,Clostridia,Clostridiales,Clostridiaceae,Clostridium.	0.98794	0.3725	4613747		0.466062
NC_016795	Proteobacteria	Bacteria,Proteobacteria,Alphaproteobacteria,Rhizobiales,Brucellaceae,Brucella.	-0.98897	0.5715	2123773		-0.982443
NC_016796	Proteobacteria	Bacteria,Proteobacteria,Alphaproteobacteria,Rhizobiales,Brucellaceae,Brucella.	-0.962285	0.57305	1170489		-0.654993
NC_016797	Proteobacteria	Bacteria,Proteobacteria,Alphaproteobacteria,Rhizobiales,Brucellaceae,Brucella.	-0.990629	0.57205	2108637		-0.982389
NC_016798	Chlamydiae	Bacteria,Chlamydiae,Chlamydiales,Chlamydiaceae,Chlamydia/Chlamydophilagroup,Chlamydia.	-0.921227	0.4131	1044325		-0.97323
NC_016799	Actinobacteria	Bacteria,Actinobacteria,Actinobacteridae,Actinomycetales,Corynebacterineae,Corynebacteriaceae,Corynebacterium.	-0.766144	0.5362	2535346		-0.943009
NC_016800	Actinobacteria	Bacteria,Actinobacteria,Actinobacteridae,Actinomycetales,Corynebacterineae,Corynebacteriaceae,Corynebacterium.	-0.667701	0.5355	2485519		-0.868153
NC_016801	Actinobacteria	Bacteria,Actinobacteria,Actinobacteridae,Actinomycetales,Corynebacterineae,Corynebacteriaceae,Corynebacterium.	-0.743472	0.53495	2499189		-0.944912
NC_016802	Actinobacteria	Bacteria,Actinobacteria,Actinobacteridae,Actinomycetales,Corynebacterineae,Corynebacteriaceae,Corynebacterium.	-0.611837	0.53715	2468612		-0.830396
NC_016803	Proteobacteria	Bacteria,Proteobacteria,Deltaproteobacteria,Desulfovibrionales,Desulfovibrionaceae,Desulfovibrio.	-0.982121	0.6521	3858580	DE	-0.978297		E1
NC_016804	Actinobacteria	Bacteria,Actinobacteria,Actinobacteridae,Actinomycetales,Corynebacterineae,Mycobacteriaceae,Mycobacterium,Mycobacteriumtuberculosiscomplex.	-0.983132	0.65655	4350386		-0.982176
NC_016805	Firmicutes	Bacteria,Firmicutes,Lactobacillales,Leuconostoc.	0.935815	0.37775	1896561	PC	-0.967501	Facultative	PC+E3
NC_016807	Tenericutes	Bacteria,Tenericutes,Mollicutes,Mycoplasmataceae,Mycoplasma.	0.848135	0.3997	817176		0.977556
NC_016808	Proteobacteria	Bacteria,Proteobacteria,Gammaproteobacteria,Pasteurellales,Pasteurellaceae,Pasteurella.	-0.649315	0.40435	2349518		-0.978453
NC_016809	Proteobacteria	Bacteria,Proteobacteria,Gammaproteobacteria,Pasteurellales,Pasteurellaceae,Haemophilus.	-0.849798	0.3812	1981535		-0.618163
NC_016810	Proteobacteria	Bacteria,Proteobacteria,Gammaproteobacteria,Enterobacteriales,Enterobacteriaceae,Salmonella,Salmonellaentericasubsp.entericaserovarTyphimurium.	-0.962998	0.5218	4878012		-0.994998
NC_016811	Proteobacteria	Bacteria,Proteobacteria,Gammaproteobacteria,Legionellales,Legionellaceae,Legionella.	-0.969834	0.3817	3359001		-0.931545
NC_016812	Proteobacteria	Bacteria,Proteobacteria,Alphaproteobacteria,Rhizobiales,Rhizobiaceae,Sinorhizobium/Ensifergroup,Sinorhizobium.	-0.848456	0.6261	4305723	DE	-0.950878	Obligate aerobe	E1+E2+E2
NC_016816	Proteobacteria	Bacteria,Proteobacteria,Gammaproteobacteria,Enterobacteriales,Enterobacteriaceae,Pantoea.	-0.30991	0.53445	4605545		-0.975533
NC_016818	Proteobacteria	Bacteria,Proteobacteria,Gammaproteobacteria,Enterobacteriales,Enterobacteriaceae,Rahnella.	-0.594238	0.52105	4861101		-0.806815
NC_016822	Proteobacteria	Bacteria,Proteobacteria,Gammaproteobacteria,Enterobacteriales,Enterobacteriaceae,Shigella.	-0.528477	0.50985	4988504		-0.964763
NC_016826	Firmicutes	Bacteria,Firmicutes,Lactobacillales,Streptococcaceae,Streptococcus.	0.677282	0.376	1988420	PC	-0.98072	Anaerobe	PC+E3	Outlier
NC_016829	Tenericutes	Bacteria,Tenericutes,Mollicutes,Mycoplasmataceae,Mycoplasma.	0.773892	0.2597	837480		0.903009
NC_016830	Proteobacteria	Bacteria,Proteobacteria,Gammaproteobacteria,Pseudomonadales,Pseudomonadaceae,Pseudomonas.	-0.994742	0.608	6845832		-0.991575
NC_016831	Proteobacteria	Bacteria,Proteobacteria,Gammaproteobacteria,Enterobacteriales,Enterobacteriaceae,Salmonella,Salmonellaentericasubsp.entericaserovarGallinarum/pullorum.	-0.789241	0.52205	4637962		-0.97428
NC_016832	Proteobacteria	Bacteria,Proteobacteria,Gammaproteobacteria,Enterobacteriales,Enterobacteriaceae,Salmonella,Salmonellaentericasubsp.entericaserovarTyphi.	-0.931033	0.5207	4768352		-0.992256
NC_016842	Spirochaetes	Bacteria,Spirochaetes,Spirochaetales,Spirochaetaceae,Treponema.	-0.98895	0.5278	1139330		-0.97885
NC_016843	Spirochaetes	Bacteria,Spirochaetes,Spirochaetales,Spirochaetaceae,Treponema.	-0.990264	0.5278	1139417		-0.981122
NC_016844	Spirochaetes	Bacteria,Spirochaetes,Spirochaetales,Spirochaetaceae,Treponema.	-0.99081	0.5279	1139971		-0.982098
NC_016845	Proteobacteria	Bacteria,Proteobacteria,Gammaproteobacteria,Enterobacteriales,Enterobacteriaceae,Klebsiella.	-0.831461	0.57485	5333942		-0.979363
NC_016848	Spirochaetes	Bacteria,Spirochaetes,Spirochaetales,Spirochaetaceae,Treponema.	-0.991903	0.5278	1139744		-0.983858
NC_016854	Proteobacteria	Bacteria,Proteobacteria,Gammaproteobacteria,Enterobacteriales,Enterobacteriaceae,Salmonella,Salmonellaentericasubsp.entericaserovarTyphimurium.	-0.950045	0.5219	4879400		-0.99374
NC_016856	Proteobacteria	Bacteria,Proteobacteria,Gammaproteobacteria,Enterobacteriales,Enterobacteriaceae,Salmonella,Salmonellaentericasubsp.entericaserovarTyphimurium.	-0.934907	0.5219	4870265		-0.988575
NC_016857	Proteobacteria	Bacteria,Proteobacteria,Gammaproteobacteria,Enterobacteriales,Enterobacteriaceae,Salmonella,Salmonellaentericasubsp.entericaserovarTyphimurium.	-0.96299	0.5218	4878013		-0.994997
NC_016860	Proteobacteria	Bacteria,Proteobacteria,Gammaproteobacteria,Enterobacteriales,Enterobacteriaceae,Salmonella,Salmonellaentericasubsp.entericaserovarTyphimurium.	-0.945315	0.52205	4954814		-0.993017
NC_016863	Proteobacteria	Bacteria,Proteobacteria,Gammaproteobacteria,Enterobacteriales,Enterobacteriaceae,Salmonella,Salmonellaentericasubsp.entericaserovarTyphimurium.	-0.961039	0.52205	4817868		-0.9937
NC_016884	Firmicutes	Bacteria,Firmicutes,Clostridia,Clostridiales,ClostridialesFamilyXVII.IncertaeSedis,Sulfobacillus.	-0.959015	0.5676	3472898		-0.987079			Outlier
NC_016887	Actinobacteria	Bacteria,Actinobacteria,Actinobacteridae,Actinomycetales,Corynebacterineae,Nocardiaceae,Nocardia.	-0.928957	0.68365	6194645	DE	-0.947239	Anaerobe	E1+E2
NC_016893	Proteobacteria	Bacteria,Proteobacteria,Gammaproteobacteria,Enterobacteriales,Enterobacteriaceae,Wigglesworthia.	0.853321	0.26335	719535		0.77889			Outlier
NC_016894	Firmicutes	Bacteria,Firmicutes,Clostridia,Clostridiales,Eubacteriaceae,Acetobacterium.	0.991973	0.39325	4044777		-0.984083
NC_016901	Proteobacteria	Bacteria,Proteobacteria,Gammaproteobacteria,Alteromonadales,Shewanellaceae,Shewanella.	-0.997325	0.46315	5288069		-0.975621
NC_016902	Proteobacteria	Bacteria,Proteobacteria,Gammaproteobacteria,Enterobacteriales,Enterobacteriaceae,Escherichia.	-0.686984	0.5084	4920168		-0.980542
NC_016906	Actinobacteria	Bacteria,Actinobacteria,Actinobacteridae,Actinomycetales,Corynebacterineae,Gordoniaceae,Gordonia.	-0.870983	0.67025	5669805	DE	-0.947466	Obligate anaerobe	E1+E2
NC_016908	Proteobacteria	Bacteria,Proteobacteria,Alphaproteobacteria,Rickettsiales,Rickettsiaceae,Rickettsieae,Rickettsia,spottedfevergroup.	0.61322	0.3246	1270083		-0.946377			Outlier
NC_016909	Proteobacteria	Bacteria,Proteobacteria,Alphaproteobacteria,Rickettsiales,Rickettsiaceae,Rickettsieae,Rickettsia,spottedfevergroup.	0.614613	0.32435	1267197		-0.946858			Outlier
NC_016911	Proteobacteria	Bacteria,Proteobacteria,Alphaproteobacteria,Rickettsiales,Rickettsiaceae,Rickettsieae,Rickettsia,spottedfevergroup.	0.624549	0.3246	1269774		-0.945985			Outlier
NC_016912	Firmicutes	Bacteria,Firmicutes,Bacillales,Staphylococcus.	0.962383	0.3281	2692570		-0.418875
NC_016913	Proteobacteria	Bacteria,Proteobacteria,Alphaproteobacteria,Rickettsiales,Rickettsiaceae,Rickettsieae,Rickettsia,spottedfevergroup.	0.405528	0.3245	1255681		-0.93927			Outlier
NC_016914	Proteobacteria	Bacteria,Proteobacteria,Alphaproteobacteria,Rickettsiales,Rickettsiaceae,Rickettsieae,Rickettsia,spottedfevergroup.	0.625263	0.32455	1269837		-0.946052			Outlier
NC_016915	Proteobacteria	Bacteria,Proteobacteria,Alphaproteobacteria,Rickettsiales,Rickettsiaceae,Rickettsieae,Rickettsia,spottedfevergroup.	0.737734	0.32485	1270751		-0.903502			Outlier
NC_016928	Firmicutes	Bacteria,Firmicutes,Bacillales,Staphylococcus.	0.956865	0.32855	2788636		-0.314213
NC_016929	Proteobacteria	Bacteria,Proteobacteria,Alphaproteobacteria,Rickettsiales,Rickettsiaceae,Rickettsieae,Rickettsia,typhusgroup.	0.26143	0.3103	1150228		-0.824128
NC_016930	Proteobacteria	Bacteria,Proteobacteria,Alphaproteobacteria,Rickettsiales,Rickettsiaceae,Rickettsieae,Rickettsia,spottedfevergroup.	0.680377	0.3246	1287740		-0.933379
NC_016931	Proteobacteria	Bacteria,Proteobacteria,Alphaproteobacteria,Rickettsiales,Rickettsiaceae,Rickettsieae,Rickettsia,spottedfevergroup.	-0.022281	0.32585	1263719		-0.664064
NC_016932	Actinobacteria	Bacteria,Actinobacteria,Actinobacteridae,Actinomycetales,Corynebacterineae,Corynebacteriaceae,Corynebacterium.	-0.934905	0.52155	2310415		-0.982226
NC_016933	Proteobacteria	Bacteria,Proteobacteria,Gammaproteobacteria,Thiotrichales,Francisellaceae,Francisella.	0.100617	0.3229	1968651		-0.915125
NC_016934	Actinobacteria	Bacteria,Actinobacteria,Actinobacteridae,Actinomycetales,Corynebacterineae,Mycobacteriaceae,Mycobacterium,Mycobacteriumtuberculosiscomplex.	-0.986391	0.6548	4418088		-0.987899
NC_016935	Firmicutes	Bacteria,Firmicutes,Bacillales,Paenibacillaceae,Paenibacillus.	0.9659	0.5826	8739048		-0.983128
NC_016937	Proteobacteria	Bacteria,Proteobacteria,Gammaproteobacteria,Thiotrichales,Francisellaceae,Francisella.	-0.063886	0.3226	1892744		-0.910628
NC_016938	Firmicutes	Bacteria,Firmicutes,Lactobacillales,Enterococcaceae,Melissococcus.	0.992572	0.31445	1846178		0.126829
NC_016940	Bacteroidetes	Bacteria,Bacteroidetes,Sphingobacteriia,Sphingobacteriales,Saprospiraceae,Saprospira.	0.010282	0.4635	4345237	DE	-0.975596	Anaerobe	E1
NC_016941	Firmicutes	Bacteria,Firmicutes,Bacillales,Staphylococcus.	0.983061	0.3239	2762785	PC	-0.527391	Aerobe	PC+E3
NC_016943	Actinobacteria	Bacteria,Actinobacteria,Actinobacteridae,Actinomycetales,Frankineae,Geodermatophilaceae,Blastococcus.	-0.867525	0.7295	4875340	DE	-0.900826	Aerobe	E1+E2
NC_016944	Proteobacteria	Bacteria,Proteobacteria,Gammaproteobacteria,Vibrionales,Vibrionaceae,Vibrio.	-0.689386	0.47665	3007450		-0.809875
NC_016945	Proteobacteria	Bacteria,Proteobacteria,Gammaproteobacteria,Vibrionales,Vibrionaceae,Vibrio.	-0.963742	0.4688	1072136		-0.966672
NC_016946	Actinobacteria	Bacteria,Actinobacteria,Actinobacteridae,Actinomycetales,Corynebacterineae,Mycobacteriaceae,Mycobacterium,Mycobacteriumaviumcomplex(MAC).	-0.214691	0.6811	5402402		-0.761238
NC_016947	Actinobacteria	Bacteria,Actinobacteria,Actinobacteridae,Actinomycetales,Corynebacterineae,Mycobacteriaceae,Mycobacterium,Mycobacteriumaviumcomplex(MAC).	-0.157868	0.6811	5409696		-0.856629
NC_016948	Actinobacteria	Bacteria,Actinobacteria,Actinobacteridae,Actinomycetales,Corynebacterineae,Mycobacteriaceae,Mycobacterium,Mycobacteriumaviumcomplex(MAC).	0.036468	0.6805	5501090		-0.910524
NC_017022	Firmicutes	Bacteria,Firmicutes,Lactobacillales,Enterococcaceae,Enterococcus.	0.999417	0.3827	2955294	PC	0.731755	Microaerophilic	PC+E3
NC_017025	Bacteroidetes	Bacteria,Bacteroidetes,Flavobacteriia,Flavobacteriales,Flavobacteriaceae,Flavobacterium.	-0.654936	0.31375	2993089	DE	-0.476146	Anaerobe	E1
NC_017026	Actinobacteria	Bacteria,Actinobacteria,Actinobacteridae,Actinomycetales,Corynebacterineae,Mycobacteriaceae,Mycobacterium,Mycobacteriumtuberculosiscomplex.	-0.985511	0.6563	4380119		-0.98469
NC_017027	Proteobacteria	Bacteria,Proteobacteria,Gammaproteobacteria,Pasteurellales,Pasteurellaceae,Pasteurella.	-0.889612	0.40225	2402218		-0.963806
NC_017028	Proteobacteria	Bacteria,Proteobacteria,Alphaproteobacteria,Rickettsiales,Rickettsiaceae,Rickettsieae,Rickettsia,spottedfevergroup.	0.892161	0.3245	1407796		-0.854775			Outlier
NC_017030	Proteobacteria	Bacteria,Proteobacteria,Deltaproteobacteria,Myxococcales,Cystobacterineae,Myxococcaceae,Corallococcus.	-0.539775	0.69895	10080619	DE	-0.936521	Aerobe	E1+E2
NC_017031	Actinobacteria	Bacteria,Actinobacteria,Actinobacteridae,Actinomycetales,Corynebacterineae,Corynebacteriaceae,Corynebacterium.	-0.949435	0.52185	2337657		-0.986812
NC_017033	Proteobacteria	Bacteria,Proteobacteria,Gammaproteobacteria,Xanthomonadales,Xanthomonadaceae,Frateuria.	-0.993136	0.63395	3603458	DE	-0.99256	Aerobe	E1+E2
NC_017038	Cyanobacteria	Bacteria,Cyanobacteria,Chroococcales,Synechocystis.	-0.739373	0.4783	3570004		0.4521
NC_017039	Cyanobacteria	Bacteria,Cyanobacteria,Chroococcales,Synechocystis.	-0.738147	0.47825	3570114		0.467935
NC_017040	Firmicutes	Bacteria,Firmicutes,Lactobacillales,Streptococcaceae,Streptococcus.	0.93877	0.38475	1750832		-0.975999
NC_017042	Proteobacteria	Bacteria,Proteobacteria,Alphaproteobacteria,Rickettsiales,Rickettsiaceae,Rickettsieae,Rickettsia,spottedfevergroup.	0.744593	0.32405	1290368		-0.894931			Outlier
NC_017043	Proteobacteria	Bacteria,Proteobacteria,Alphaproteobacteria,Rickettsiales,Rickettsiaceae,Rickettsieae,Rickettsia,spottedfevergroup.	0.164641	0.32595	1279798		-0.874327
NC_017044	Proteobacteria	Bacteria,Proteobacteria,Alphaproteobacteria,Rickettsiales,Rickettsiaceae,Rickettsieae,Rickettsia,spottedfevergroup.	0.531235	0.32425	1300386		-0.764683			Outlier
NC_017045	Bacteroidetes	Bacteria,Bacteroidetes,Flavobacteriia,Flavobacteriales,Flavobacteriaceae,Riemerella.	-0.388948	0.35015	2164087	DE	-0.915065	Anaerobe	E1
NC_017046	Proteobacteria	Bacteria,Proteobacteria,Gammaproteobacteria,Enterobacteriales,Enterobacteriaceae,Salmonella.	-0.962761	0.5217	4876219		-0.994782
NC_017047	Proteobacteria	Bacteria,Proteobacteria,Gammaproteobacteria,Enterobacteriales,Enterobacteriaceae,Rahnella.	-0.757632	0.52185	4962173		-0.850794
NC_017048	Proteobacteria	Bacteria,Proteobacteria,Alphaproteobacteria,Rickettsiales,Rickettsiaceae,Rickettsieae,Rickettsia,typhusgroup.	-0.925977	0.29	1111969		-0.9093
NC_017049	Proteobacteria	Bacteria,Proteobacteria,Alphaproteobacteria,Rickettsiales,Rickettsiaceae,Rickettsieae,Rickettsia,typhusgroup.	-0.829691	0.29015	1109804		-0.856179
NC_017050	Proteobacteria	Bacteria,Proteobacteria,Alphaproteobacteria,Rickettsiales,Rickettsiaceae,Rickettsieae,Rickettsia,typhusgroup.	-0.831159	0.2901	1111454		-0.84668
NC_017051	Proteobacteria	Bacteria,Proteobacteria,Alphaproteobacteria,Rickettsiales,Rickettsiaceae,Rickettsieae,Rickettsia,typhusgroup.	-0.826862	0.2901	1109051		-0.855029
NC_017052	Cyanobacteria	Bacteria,Cyanobacteria,Chroococcales,Synechocystis.	-0.738207	0.47825	3570103		0.467469
NC_017053	Firmicutes	Bacteria,Firmicutes,Bacilli,Lactobacillales,Streptococcaceae,Streptococcus.	0.912743	0.38475	1781029		-0.949759
NC_017056	Proteobacteria	Bacteria,Proteobacteria,Alphaproteobacteria,Rickettsiales,Rickettsiaceae,Rickettsieae,Rickettsia,typhusgroup.	-0.831852	0.2901	1111445		-0.848235
NC_017057	Proteobacteria	Bacteria,Proteobacteria,Alphaproteobacteria,Rickettsiales,Rickettsiaceae,Rickettsieae,Rickettsia,typhusgroup.	-0.833124	0.29	1112101		-0.846513
NC_017058	Proteobacteria	Bacteria,Proteobacteria,Alphaproteobacteria,Rickettsiales,Rickettsiaceae,Rickettsieae,Rickettsia,spottedfevergroup.	0.340387	0.32255	1296670		-0.755349			Outlier
NC_017059	Proteobacteria	Bacteria,Proteobacteria,Alphaproteobacteria,Rhodospirillales,Rhodospirillaceae,Rhodospirillum.	0.236765	0.6459	3876289	DE	-0.866178	Anaerobe	E1
NC_017061	Firmicutes	Bacteria,Firmicutes,Bacilli,Bacillales,Bacillaceae,Bacillus.	0.986268	0.45845	4242774		-0.286442
NC_017062	Proteobacteria	Bacteria,Proteobacteria,Alphaproteobacteria,Rickettsiales,Rickettsiaceae,Rickettsieae,Rickettsia,typhusgroup.	-0.79581	0.2893	1112957		-0.793032
NC_017063	Proteobacteria	Bacteria,Proteobacteria,Epsilonproteobacteria,Campylobacterales,Helicobacteraceae,Helicobacter.	0.682746	0.3892	1664587		-0.952566			Outlier
NC_017065	Proteobacteria	Bacteria,Proteobacteria,Alphaproteobacteria,Rickettsiales,Rickettsiaceae,Rickettsieae,Rickettsia,spottedfevergroup.	0.505392	0.32495	1275720		-0.800353			Outlier
NC_017066	Proteobacteria	Bacteria,Proteobacteria,Alphaproteobacteria,Rickettsiales,Rickettsiaceae,Rickettsieae,Rickettsia,typhusgroup.	-0.793445	0.28925	1112372		-0.787627
NC_017067	Proteobacteria	Bacteria,Proteobacteria,Gammaproteobacteria,Alteromonadales,Alteromonadaceae,Marinobacter.	-0.996696	0.57435	3989480		-0.994472
NC_017068	Firmicutes	Bacteria,Firmicutes,Negativicutes,Selenomonadales,Veillonellaceae,Selenomonas.	0.967663	0.50675	3003680		-0.993265
NC_017075	Proteobacteria	Bacteria,Proteobacteria,Betaproteobacteria,Burkholderiales,Rubrivivax.	-0.918403	0.7125	5043253	DE	-0.560831	Anaerobe	E1+E2+E2
NC_017079	Chloroflexi	Bacteria,Chloroflexi,Caldilineae,Caldilineales,Caldilineaceae,Caldilinea.	-0.443984	0.58765	5144873	DE	-0.361385		E1	Outlier
NC_017080	Planctomycetes	Bacteria,Planctomycetes,Phycisphaerae,Phycisphaerales,Phycisphaeraceae,Phycisphaera.	-0.110684	0.73275	3803225		-0.971938
NC_017082	Proteobacteria	Bacteria,Proteobacteria,Alphaproteobacteria,Rhizobiales,Bradyrhizobiaceae,Bradyrhizobium.	-0.883564	0.643	7231841	DE	-0.578208	Anaerobe	E1+E2
NC_017093	Actinobacteria	Bacteria,Actinobacteria,Actinobacteridae,Actinomycetales,Micromonosporineae,Micromonosporaceae,Actinoplanes.	-0.942253	0.70825	8773466	DE	-0.974908	Anaerobe	E1+E2
NC_017094	Nitrospirae	Bacteria,Nitrospirae,Nitrospirales,Nitrospiraceae,Leptospirillum.	-0.99086	0.5003	2559538		-0.877299
NC_017095	Thermotogae	Bacteria,Thermotogae,Thermotogales,Thermotogaceae,Fervidobacterium.	0.81244	0.38875	2166381	PC	-0.868025	Anaerobe	PC+E3
NC_017096	Caldiserica	Bacteria,Caldiserica,Caldisericia,Caldisericales,Caldisericaceae,Caldisericum.	-0.223122	0.35375	1558103		-0.676301
NC_017098	Spirochaetes	Bacteria,Spirochaetes,Spirochaetales,Spirochaetaceae,Spirochaeta.	-0.884669	0.57785	3285855	DE	-0.94639	Anaerobe	E1+E2
NC_017100	Proteobacteria	Bacteria,Proteobacteria,Alphaproteobacteria,Rhodospirillales,Acetobacteraceae,Acetobacter.	-0.982492	0.5308	2907287		-0.993832
NC_017108	Proteobacteria	Bacteria,Proteobacteria,Alphaproteobacteria,Rhodospirillales,Acetobacteraceae,Acetobacter.	-0.982341	0.5307	2904624		-0.993762
NC_017111	Proteobacteria	Bacteria,Proteobacteria,Alphaproteobacteria,Rhodospirillales,Acetobacteraceae,Acetobacter.	-0.982385	0.5307	2904642		-0.993759
NC_017121	Proteobacteria	Bacteria,Proteobacteria,Alphaproteobacteria,Rhodospirillales,Acetobacteraceae,Acetobacter.	-0.9824	0.53075	2906044		-0.993769
NC_017125	Proteobacteria	Bacteria,Proteobacteria,Alphaproteobacteria,Rhodospirillales,Acetobacteraceae,Acetobacter.	-0.982471	0.5308	2907267		-0.993828
NC_017138	Firmicutes	Bacteria,Firmicutes,Bacilli,Bacillales,Bacillaceae,Bacillus.	0.996787	0.38235	4983975		-0.971452
NC_017146	Proteobacteria	Bacteria,Proteobacteria,Alphaproteobacteria,Rhodospirillales,Acetobacteraceae,Acetobacter.	-0.982511	0.5308	2907309		-0.993833
NC_017150	Proteobacteria	Bacteria,Proteobacteria,Alphaproteobacteria,Rhodospirillales,Acetobacteraceae,Acetobacter.	-0.981238	0.53075	2815241	DE	-0.993862	Anaerobe	E1
NC_017154	Proteobacteria	Bacteria,Proteobacteria,Gammaproteobacteria,Enterobacteriales,Enterobacteriaceae,Yersinia.	-0.809246	0.47635	4640720		-0.895157
NC_017160	Proteobacteria	Bacteria,Proteobacteria,Gammaproteobacteria,Enterobacteriales,Enterobacteriaceae,Yersinia.	-0.980204	0.477	4626944		-0.980583
NC_017161	Aquificae	Bacteria,Aquificae,Aquificales,Aquificaceae,Hydrogenobacter.	0.778116	0.4412	1742932	DE	0.318687	Aerobe	E1
NC_017162	Proteobacteria	Bacteria,Proteobacteria,Gammaproteobacteria,Pseudomonadales,Moraxellaceae,Acinetobacter,Acinetobactercalcoaceticus/baumanniicomplex.	0.418618	0.39155	3940614		-0.977913			Outlier
NC_017167	Firmicutes	Bacteria,Firmicutes,Bacilli,Bacillales,Alicyclobacillaceae,Alicyclobacillus.	-0.930245	0.6156	3124048		-0.993917			Outlier
NC_017168	Proteobacteria	Bacteria,Proteobacteria,Gammaproteobacteria,Enterobacteriales,Enterobacteriaceae,Yersinia.	-0.968836	0.47645	4553770		-0.953675
NC_017171	Proteobacteria	Bacteria,Proteobacteria,Gammaproteobacteria,Pseudomonadales,Moraxellaceae,Acinetobacter,Acinetobactercalcoaceticus/baumanniicomplex.	0.509777	0.39035	3991133		-0.983493			Outlier
NC_017177	Firmicutes	Bacteria,Firmicutes,Clostridia,Clostridiales,Peptostreptococcaceae.	0.994039	0.24825	300869		0.936027
NC_017179	Firmicutes	Bacteria,Firmicutes,Clostridia,Clostridiales,Peptostreptococcaceae.	0.999331	0.28605	4118573		0.486987
NC_017186	Actinobacteria	Bacteria,Actinobacteria,Actinobacteridae,Actinomycetales,Pseudonocardineae,Pseudonocardiaceae,Amycolatopsis.	-0.833341	0.71285	10236779	DE	-0.954772	Aerobe	E1+E2+E2
NC_017187	Proteobacteria	Bacteria,Proteobacteria,Epsilonproteobacteria,Campylobacterales,Campylobacteraceae,Arcobacter.	0.96673	0.27075	2256675		-0.624712			Outlier
NC_017188	Firmicutes	Bacteria,Firmicutes,Bacilli,Bacillales,Bacillaceae,Bacillus.	0.987791	0.4576	3937511		0.170529
NC_017190	Firmicutes	Bacteria,Firmicutes,Bacilli,Bacillales,Bacillaceae,Bacillus.	0.996044	0.45715	3995227	PC	-0.536819	Facultative	PC+E3+EX
NC_017191	Firmicutes	Bacteria,Firmicutes,Bacilli,Bacillales,Bacillaceae,Bacillus.	0.984837	0.4575	3939203		0.182468
NC_017192	Proteobacteria	Bacteria,Proteobacteria,Epsilonproteobacteria,Campylobacterales,Campylobacteraceae,Arcobacter.	0.964256	0.2656	2945673		-0.906734			Outlier
NC_017195	Firmicutes	Bacteria,Firmicutes,Bacilli,Bacillales,Bacillaceae,Bacillus.	0.985601	0.43875	4011949		-0.881231
NC_017196	Firmicutes	Bacteria,Firmicutes,Bacilli,Bacillales,Bacillaceae,Bacillus.	0.98969	0.43585	4091591		-0.912165
NC_017200	Firmicutes	Bacteria,Firmicutes,Bacilli,Bacillales,Bacillaceae,Bacillus,Bacilluscereusgroup.	0.994705	0.35535	5355490		-0.985699
NC_017208	Firmicutes	Bacteria,Firmicutes,Bacilli,Bacillales,Bacillaceae,Bacillus,Bacilluscereusgroup.	0.995012	0.35375	5486830		-0.985015
NC_017214	Actinobacteria	Bacteria,Actinobacteria,Actinobacteridae,Bifidobacteriales,Bifidobacteriaceae,Bifidobacterium.	0.293658	0.6047	1942198		-0.920079			Outlier
NC_017215	Actinobacteria	Bacteria,Actinobacteria,Actinobacteridae,Bifidobacteriales,Bifidobacteriaceae,Bifidobacterium.	0.480706	0.6048	1943113		-0.930676			Outlier
NC_017216	Actinobacteria	Bacteria,Actinobacteria,Actinobacteridae,Bifidobacteriales,Bifidobacteriaceae,Bifidobacterium.	0.484234	0.60475	1943990		-0.931105			Outlier
NC_017217	Actinobacteria	Bacteria,Actinobacteria,Actinobacteridae,Bifidobacteriales,Bifidobacteriaceae,Bifidobacterium.	0.47798	0.6048	1944050		-0.930807			Outlier
NC_017218	Actinobacteria	Bacteria,Actinobacteria,Actinobacteridae,Bifidobacteriales,Bifidobacteriaceae,Bifidobacterium.	-0.972341	0.58725	2327492		-0.834323
NC_017219	Actinobacteria	Bacteria,Actinobacteria,Actinobacteridae,Bifidobacteriales,Bifidobacteriaceae,Bifidobacterium.	0.218867	0.5982	2828958		-0.30181
NC_017221	Actinobacteria	Bacteria,Actinobacteria,Actinobacteridae,Bifidobacteriales,Bifidobacteriaceae,Bifidobacterium.	-0.071996	0.59865	2385301		-0.160505
NC_017223	Proteobacteria	Bacteria,Proteobacteria,Betaproteobacteria,Burkholderiales,Alcaligenaceae,Bordetella.	-0.929379	0.67715	4124236		-0.983924
NC_017238	Spirochaetes	Bacteria,Spirochaetes,Spirochaetales,Spirochaetaceae,Borrelia,Borreliaburgdorferigroup.	-0.967199	0.28305	903609		0.763342
NC_017243	Spirochaetes	Bacteria,Spirochaetes,Spirochaetales,Brachyspiraceae,Brachyspira.	-0.647121	0.2722	3304788		-0.542788
NC_017244	Proteobacteria	Bacteria,Proteobacteria,Alphaproteobacteria,Rhizobiales,Brucellaceae,Brucella.	-0.992087	0.5714	2126133		-0.985706
NC_017245	Proteobacteria	Bacteria,Proteobacteria,Alphaproteobacteria,Rhizobiales,Brucellaceae,Brucella.	-0.964715	0.57365	1185615		-0.824213
NC_017246	Proteobacteria	Bacteria,Proteobacteria,Alphaproteobacteria,Rhizobiales,Brucellaceae,Brucella.	-0.992055	0.5714	2126451		-0.985618
NC_017247	Proteobacteria	Bacteria,Proteobacteria,Alphaproteobacteria,Rhizobiales,Brucellaceae,Brucella.	-0.964051	0.57365	1185778		-0.822006
NC_017248	Proteobacteria	Bacteria,Proteobacteria,Alphaproteobacteria,Rhizobiales,Brucellaceae,Brucella.	-0.993105	0.57155	2117717		-0.98696
NC_017249	Proteobacteria	Bacteria,Proteobacteria,Alphaproteobacteria,Rhizobiales,Bradyrhizobiaceae,Bradyrhizobium.	-0.912941	0.63665	9207384		-0.808905
NC_017250	Proteobacteria	Bacteria,Proteobacteria,Alphaproteobacteria,Rhizobiales,Brucellaceae,Brucella.	-0.950882	0.5733	1207380		-0.830309
NC_017251	Proteobacteria	Bacteria,Proteobacteria,Alphaproteobacteria,Rhizobiales,Brucellaceae,Brucella.	-0.990543	0.57205	2107783		-0.982207
NC_017252	Proteobacteria	Bacteria,Proteobacteria,Gammaproteobacteria,Enterobacteriales,Enterobacteriaceae,Buchnera.	-0.677475	0.26295	641770		0.865358
NC_017253	Proteobacteria	Bacteria,Proteobacteria,Gammaproteobacteria,Enterobacteriales,Enterobacteriaceae,Buchnera.	-0.664421	0.2628	641716		0.86132
NC_017254	Proteobacteria	Bacteria,Proteobacteria,Gammaproteobacteria,Enterobacteriales,Enterobacteriaceae,Buchnera.	-0.66476	0.26315	641771		0.860687
NC_017255	Proteobacteria	Bacteria,Proteobacteria,Gammaproteobacteria,Enterobacteriales,Enterobacteriaceae,Buchnera.	-0.671414	0.26285	641799		0.863516
NC_017256	Proteobacteria	Bacteria,Proteobacteria,Gammaproteobacteria,Enterobacteriales,Enterobacteriaceae,Buchnera.	-0.683212	0.25655	641794	DE	0.858358	Aerobe	E1
NC_017259	Proteobacteria	Bacteria,Proteobacteria,Gammaproteobacteria,Enterobacteriales,Enterobacteriaceae,Buchnera.	-0.741715	0.2413	615380	DE	0.866403	Facultative	E1
NC_017262	Proteobacteria	Bacteria,Proteobacteria,Alphaproteobacteria,Sphingomonadales,Sphingomonadaceae,Zymomonas.	-0.879055	0.4622	2021773		-0.304785
NC_017265	Proteobacteria	Bacteria,Proteobacteria,Gammaproteobacteria,Enterobacteriales,Enterobacteriaceae,Yersinia.	-0.911826	0.476	4532063		-0.94037
NC_017267	Proteobacteria	Bacteria,Proteobacteria,Gammaproteobacteria,Xanthomonadales,Xanthomonadaceae,Xanthomonas.	-0.990528	0.6405	4831739		-0.991571
NC_017268	Spirochaetes	Bacteria,Spirochaetes,Spirochaetales,Spirochaetaceae,Treponema.	-0.990476	0.52785	1139281		-0.981388
NC_017269	Proteobacteria	Bacteria,Proteobacteria,Gammaproteobacteria,Vibrionales,Vibrionaceae,Vibrio.	-0.932831	0.47495	946986		-0.973624
NC_017270	Proteobacteria	Bacteria,Proteobacteria,Gammaproteobacteria,Vibrionales,Vibrionaceae,Vibrio.	-0.843716	0.48145	2791729		-0.925267
NC_017271	Proteobacteria	Bacteria,Proteobacteria,Gammaproteobacteria,Xanthomonadales,Xanthomonadaceae,Xanthomonas.	-0.965976	0.6529	4941214		-0.978257
NC_017272	Deinococcus-Thermus	Bacteria,Deinococcus-Thermus,Deinococci,Thermales,Thermaceae,Thermus.	-0.811584	0.68915	1863201		-0.774175
NC_017277	Cyanobacteria	Bacteria,Cyanobacteria,Chroococcales,Synechocystis.	-0.725694	0.47825	3571103		0.350408
NC_017278	Deinococcus-Thermus	Bacteria,Deinococcus-Thermus,Deinococci,Thermales,Thermaceae,Thermus.	-0.96168	0.6862	2243772	DE	-0.921125	Facultative	E1
NC_017279	Proteobacteria	Bacteria,Proteobacteria,Epsilonproteobacteria,Campylobacterales,Campylobacteraceae,Campylobacter.	-0.467763	0.3057	1635045		-0.945826
NC_017280	Proteobacteria	Bacteria,Proteobacteria,Epsilonproteobacteria,Campylobacterales,Campylobacteraceae,Campylobacter.	-0.454176	0.306	1616648		-0.921131
NC_017281	Proteobacteria	Bacteria,Proteobacteria,Epsilonproteobacteria,Campylobacterales,Campylobacteraceae,Campylobacter.	0.164861	0.3049	1681364		-0.961073
NC_017283	Proteobacteria	Bacteria,Proteobacteria,Alphaproteobacteria,Rhizobiales,Brucellaceae,Brucella.	-0.948591	0.5737	1176758		-0.815574
NC_017285	Chlamydiae	Bacteria,Chlamydiae,Chlamydiales,Chlamydiaceae,Chlamydia/Chlamydophilagroup,Chlamydia.	-0.754783	0.40555	1241020		-0.738337			Outlier
NC_017287	Chlamydiae	Bacteria,Chlamydiae,Chlamydiales,Chlamydiaceae,Chlamydia/Chlamydophilagroup,Chlamydia.	-0.969247	0.39065	1171667		-0.959361
NC_017289	Chlamydiae	Bacteria,Chlamydiae,Chlamydiales,Chlamydiaceae,Chlamydia/Chlamydophilagroup,Chlamydia.	-0.968679	0.39055	1172197		-0.958831
NC_017290	Chlamydiae	Bacteria,Chlamydiae,Chlamydiales,Chlamydiaceae,Chlamydia/Chlamydophilagroup,Chlamydia.	-0.968888	0.39055	1172032		-0.958885
NC_017291	Chlamydiae	Bacteria,Chlamydiae,Chlamydiales,Chlamydiaceae,Chlamydia/Chlamydophilagroup,Chlamydia.	-0.968319	0.39055	1169374		-0.958536
NC_017292	Chlamydiae	Bacteria,Chlamydiae,Chlamydiales,Chlamydiaceae,Chlamydia/Chlamydophilagroup,Chlamydia.	-0.968426	0.39055	1172182		-0.9585
NC_017293	Proteobacteria	Bacteria,Proteobacteria,Betaproteobacteria,CandidatusTremblaya.	0.906408	0.5879	138931		-0.895263			Outlier
NC_017294	Firmicutes	Bacteria,Firmicutes,Clostridia,Clostridiales,Clostridiaceae,CandidatusArthromitus.	0.876671	0.281	1586397		-0.989885
NC_017295	Firmicutes	Bacteria,Firmicutes,Clostridia,Clostridiales,Clostridiaceae,Clostridium.	0.999256	0.30925	3940230		-0.988156
NC_017297	Firmicutes	Bacteria,Firmicutes,Clostridia,Clostridiales,Clostridiaceae,Clostridium.	0.993214	0.28295	3993083		0.815993
NC_017299	Firmicutes	Bacteria,Firmicutes,Clostridia,Clostridiales,Clostridiaceae,Clostridium.	0.993472	0.282	3919740	PC	0.820258	Anaerobe	PC+E1
NC_017300	Actinobacteria	Bacteria,Actinobacteria,Actinobacteridae,Actinomycetales,Corynebacterineae,Corynebacteriaceae,Corynebacterium.	-0.950352	0.52195	2335113		-0.987098
NC_017301	Actinobacteria	Bacteria,Actinobacteria,Actinobacteridae,Actinomycetales,Corynebacterineae,Corynebacteriaceae,Corynebacterium.	-0.947601	0.5219	2328208		-0.986296
NC_017303	Actinobacteria	Bacteria,Actinobacteria,Actinobacteridae,Actinomycetales,Corynebacterineae,Corynebacteriaceae,Corynebacterium.	-0.949696	0.5219	2337730		-0.986926
NC_017304	Firmicutes	Bacteria,Firmicutes,Clostridia,Clostridiales,Clostridiaceae,Clostridium.	0.998482	0.3915	3561619	PC	-0.994884	Anaerobe	PC+E1
NC_017305	Actinobacteria	Bacteria,Actinobacteria,Actinobacteridae,Actinomycetales,Corynebacterineae,Corynebacteriaceae,Corynebacterium.	-0.948681	0.5219	2335323		-0.986755
NC_017306	Actinobacteria	Bacteria,Actinobacteria,Actinobacteridae,Actinomycetales,Corynebacterineae,Corynebacteriaceae,Corynebacterium.	-0.949946	0.52185	2337606		-0.986984
NC_017307	Actinobacteria	Bacteria,Actinobacteria,Actinobacteridae,Actinomycetales,Corynebacterineae,Corynebacteriaceae,Corynebacterium.	-0.937278	0.5215	2320595		-0.982623
NC_017308	Actinobacteria	Bacteria,Actinobacteria,Actinobacteridae,Actinomycetales,Corynebacterineae,Corynebacteriaceae,Corynebacterium.	-0.922296	0.52195	2279118		-0.979674
NC_017309	Proteobacteria	Bacteria,Proteobacteria,Gammaproteobacteria,Enterobacteriales,Enterobacteriaceae,Edwardsiella.	-0.993996	0.59805	3684607		-0.995906
NC_017310	Proteobacteria	Bacteria,Proteobacteria,Deltaproteobacteria,Desulfovibrionales,Desulfovibrionaceae,Desulfovibrio.	-0.995586	0.626	3532052		-0.990536
NC_017312	Firmicutes	Bacteria,Firmicutes,Bacilli,Lactobacillales,Enterococcaceae,Enterococcus.	0.992989	0.3748	2988673		-0.904023
NC_017316	Firmicutes	Bacteria,Firmicutes,Bacilli,Lactobacillales,Enterococcaceae,Enterococcus.	0.997007	0.37755	2739625		-0.867481
NC_017317	Actinobacteria	Bacteria,Actinobacteria,Actinobacteridae,Actinomycetales,Corynebacterineae,Corynebacteriaceae,Corynebacterium.	-0.88776	0.533	2502095		-0.976262
NC_017322	Proteobacteria	Bacteria,Proteobacteria,Alphaproteobacteria,Rhizobiales,Rhizobiaceae,Sinorhizobium/Ensifergroup,Sinorhizobium.	-0.926244	0.6279	3671982		-0.981884
NC_017325	Proteobacteria	Bacteria,Proteobacteria,Alphaproteobacteria,Rhizobiales,Rhizobiaceae,Sinorhizobium/Ensifergroup,Sinorhizobium.	-0.87161	0.6264	3908022		-0.939592
NC_017328	Proteobacteria	Bacteria,Proteobacteria,Gammaproteobacteria,Enterobacteriales,Enterobacteriaceae,Shigella.	-0.869541	0.50845	4650856		-0.970025
NC_017331	Firmicutes	Bacteria,Firmicutes,Bacilli,Bacillales,Staphylococcus.	0.957906	0.3278	3043210		-0.169855
NC_017333	Firmicutes	Bacteria,Firmicutes,Bacilli,Bacillales,Staphylococcus.	0.959692	0.3292	2872582		-0.34931
NC_017337	Firmicutes	Bacteria,Firmicutes,Bacilli,Bacillales,Staphylococcus.	0.981637	0.3292	2832478		-0.454357
NC_017338	Firmicutes	Bacteria,Firmicutes,Bacilli,Bacillales,Staphylococcus.	0.9541	0.32805	2811435		-0.224117
NC_017340	Firmicutes	Bacteria,Firmicutes,Bacilli,Bacillales,Staphylococcus.	0.97336	0.32895	2821452		-0.345033
NC_017341	Firmicutes	Bacteria,Firmicutes,Bacilli,Bacillales,Staphylococcus.	0.960179	0.32885	2924344		-0.338586
NC_017342	Firmicutes	Bacteria,Firmicutes,Bacilli,Bacillales,Staphylococcus.	0.974577	0.32875	2802675		0.112435
NC_017343	Firmicutes	Bacteria,Firmicutes,Bacilli,Bacillales,Staphylococcus.	0.965471	0.3286	2729540		-0.347667
NC_017347	Firmicutes	Bacteria,Firmicutes,Bacilli,Bacillales,Staphylococcus.	0.960436	0.32805	2913900		-0.313377
NC_017349	Firmicutes	Bacteria,Firmicutes,Bacilli,Bacillales,Staphylococcus.	0.981847	0.3296	2750834		-0.530112
NC_017351	Firmicutes	Bacteria,Firmicutes,Bacilli,Bacillales,Staphylococcus.	0.964894	0.32875	2846546		-0.190538
NC_017353	Firmicutes	Bacteria,Firmicutes,Bacilli,Bacillales,Staphylococcus.	0.981554	0.33845	2595888		-0.349979
NC_017354	Proteobacteria	Bacteria,Proteobacteria,Epsilonproteobacteria,Campylobacterales,Helicobacteraceae,Helicobacter.	0.783072	0.38945	1568826		-0.936671			Outlier
NC_017355	Proteobacteria	Bacteria,Proteobacteria,Epsilonproteobacteria,Campylobacterales,Helicobacteraceae,Helicobacter.	0.640165	0.38975	1588278		-0.802682			Outlier
NC_017357	Proteobacteria	Bacteria,Proteobacteria,Epsilonproteobacteria,Campylobacterales,Helicobacteraceae,Helicobacter.	0.469214	0.39295	1549666		-0.937016			Outlier
NC_017358	Proteobacteria	Bacteria,Proteobacteria,Epsilonproteobacteria,Campylobacterales,Helicobacteraceae,Helicobacter.	0.305882	0.38905	1635449		-0.67155			Outlier
NC_017359	Proteobacteria	Bacteria,Proteobacteria,Epsilonproteobacteria,Campylobacterales,Helicobacteraceae,Helicobacter.	0.664263	0.39125	1560342		-0.945532			Outlier
NC_017360	Proteobacteria	Bacteria,Proteobacteria,Epsilonproteobacteria,Campylobacterales,Helicobacteraceae,Helicobacter.	0.414805	0.3886	1566655		-0.951989			Outlier
NC_017361	Proteobacteria	Bacteria,Proteobacteria,Epsilonproteobacteria,Campylobacterales,Helicobacteraceae,Helicobacter.	0.632955	0.3852	1653913		-0.841485			Outlier
NC_017362	Proteobacteria	Bacteria,Proteobacteria,Epsilonproteobacteria,Campylobacterales,Helicobacteraceae,Helicobacter.	0.791891	0.3892	1624644		-0.879228			Outlier
NC_017365	Proteobacteria	Bacteria,Proteobacteria,Epsilonproteobacteria,Campylobacterales,Helicobacteraceae,Helicobacter.	0.576044	0.3887	1570564		-0.939699			Outlier
NC_017366	Proteobacteria	Bacteria,Proteobacteria,Epsilonproteobacteria,Campylobacterales,Helicobacteraceae,Helicobacter.	0.413446	0.38855	1578824		-0.531264			Outlier
NC_017367	Proteobacteria	Bacteria,Proteobacteria,Epsilonproteobacteria,Campylobacterales,Helicobacteraceae,Helicobacter.	0.739934	0.3875	1609006		-0.923125			Outlier
NC_017368	Proteobacteria	Bacteria,Proteobacteria,Epsilonproteobacteria,Campylobacterales,Helicobacteraceae,Helicobacter.	0.159979	0.38885	1575399		-0.757352
NC_017371	Proteobacteria	Bacteria,Proteobacteria,Epsilonproteobacteria,Campylobacterales,Helicobacteraceae,Helicobacter.	0.66008	0.3913	1709911		-0.700065			Outlier
NC_017372	Proteobacteria	Bacteria,Proteobacteria,Epsilonproteobacteria,Campylobacterales,Helicobacteraceae,Helicobacter.	0.320154	0.38935	1675918		-0.724869			Outlier
NC_017374	Proteobacteria	Bacteria,Proteobacteria,Epsilonproteobacteria,Campylobacterales,Helicobacteraceae,Helicobacter.	0.447513	0.393	1548238		-0.937842			Outlier
NC_017375	Proteobacteria	Bacteria,Proteobacteria,Epsilonproteobacteria,Campylobacterales,Helicobacteraceae,Helicobacter.	0.121192	0.3872	1617426		-0.708211
NC_017376	Proteobacteria	Bacteria,Proteobacteria,Epsilonproteobacteria,Campylobacterales,Helicobacteraceae,Helicobacter.	0.537299	0.39025	1607577		-0.910532			Outlier
NC_017378	Proteobacteria	Bacteria,Proteobacteria,Epsilonproteobacteria,Campylobacterales,Helicobacteraceae,Helicobacter.	0.61585	0.38915	1624979		-0.527164			Outlier
NC_017379	Proteobacteria	Bacteria,Proteobacteria,Epsilonproteobacteria,Campylobacterales,Helicobacteraceae,Helicobacter.	0.753709	0.3882	1646139		-0.802044			Outlier
NC_017381	Proteobacteria	Bacteria,Proteobacteria,Epsilonproteobacteria,Campylobacterales,Helicobacteraceae,Helicobacter.	0.631304	0.3929	1562832		-0.940701			Outlier
NC_017382	Proteobacteria	Bacteria,Proteobacteria,Epsilonproteobacteria,Campylobacterales,Helicobacteraceae,Helicobacter.	0.799504	0.38795	1589954		-0.862255			Outlier
NC_017384	Proteobacteria	Bacteria,Proteobacteria,Alphaproteobacteria,Rhodobacterales,Rhodobacteraceae,Ketogulonicigenium.	-0.987115	0.6169	2766400		-0.97824
NC_017387	Proteobacteria	Bacteria,Proteobacteria,Gammaproteobacteria,Pseudomonadales,Moraxellaceae,Acinetobacter,Acinetobactercalcoaceticus/baumanniicomplex.	0.72412	0.39015	4138388		-0.980374			Outlier
NC_017390	Proteobacteria	Bacteria,Proteobacteria,Gammaproteobacteria,Enterobacteriales,Enterobacteriaceae,Erwinia.	-0.839693	0.5342	4026286	DE	-0.979019	Aerobe	E1
NC_017403	Spirochaetes	Bacteria,Spirochaetes,Spirochaetales,Spirochaetaceae,Borrelia,Borreliaburgdorferigroup.	-0.974282	0.2855	922801		0.839192
NC_017418	Spirochaetes	Bacteria,Spirochaetes,Spirochaetales,Spirochaetaceae,Borrelia,Borreliaburgdorferigroup.	-0.972864	0.28635	902191		0.824256
NC_017429	Chlamydiae	Bacteria,Chlamydiae,Chlamydiales,Chlamydiaceae,Chlamydia/Chlamydophilagroup,Chlamydia.	-0.91994	0.4131	1042810		-0.973183
NC_017430	Chlamydiae	Bacteria,Chlamydiae,Chlamydiales,Chlamydiaceae,Chlamydia/Chlamydophilagroup,Chlamydia.	-0.919137	0.41315	1042354		-0.972939
NC_017431	Chlamydiae	Bacteria,Chlamydiae,Chlamydiales,Chlamydiaceae,Chlamydia/Chlamydophilagroup,Chlamydia.	-0.923406	0.4131	1043025		-0.974618
NC_017432	Chlamydiae	Bacteria,Chlamydiae,Chlamydiales,Chlamydiaceae,Chlamydia/Chlamydophilagroup,Chlamydia.	-0.919926	0.4131	1042811		-0.973196
NC_017434	Chlamydiae	Bacteria,Chlamydiae,Chlamydiales,Chlamydiaceae,Chlamydia/Chlamydophilagroup,Chlamydia.	-0.920301	0.41305	1042522		-0.973224
NC_017436	Chlamydiae	Bacteria,Chlamydiae,Chlamydiales,Chlamydiaceae,Chlamydia/Chlamydophilagroup,Chlamydia.	-0.920332	0.41305	1042520		-0.973228
NC_017437	Chlamydiae	Bacteria,Chlamydiae,Chlamydiales,Chlamydiaceae,Chlamydia/Chlamydophilagroup,Chlamydia.	-0.921172	0.4131	1044326		-0.973324
NC_017439	Chlamydiae	Bacteria,Chlamydiae,Chlamydiales,Chlamydiaceae,Chlamydia/Chlamydophilagroup,Chlamydia.	-0.923351	0.4131	1042996		-0.974474
NC_017440	Chlamydiae	Bacteria,Chlamydiae,Chlamydiales,Chlamydiaceae,Chlamydia/Chlamydophilagroup,Chlamydia.	-0.920055	0.4131	1042875		-0.973334
NC_017441	Chlamydiae	Bacteria,Chlamydiae,Chlamydiales,Chlamydiaceae,Chlamydia/Chlamydophilagroup,Chlamydia.	-0.922839	0.41305	1042839		-0.974441
NC_017445	Proteobacteria	Bacteria,Proteobacteria,Gammaproteobacteria,Enterobacteriales,Enterobacteriaceae,Erwinia.	-0.618715	0.53635	3909168		-0.884293
NC_017448	Fibrobacteres	Bacteria,Fibrobacteres,Fibrobacterales,Fibrobacteraceae,Fibrobacter.	-0.995274	0.4804	3843004		-0.850508
NC_017449	Proteobacteria	Bacteria,Proteobacteria,Gammaproteobacteria,Thiotrichales,Francisellaceae,Francisella.	-0.08565	0.3233	1945310		-0.952241
NC_017450	Proteobacteria	Bacteria,Proteobacteria,Gammaproteobacteria,Thiotrichales,Francisellaceae,Francisella.	-0.19412	0.3255	1913619		-0.900877
NC_017451	Proteobacteria	Bacteria,Proteobacteria,Gammaproteobacteria,Pasteurellales,Pasteurellaceae,Haemophilus.	-0.522456	0.3807	1932306		-0.572055
NC_017452	Proteobacteria	Bacteria,Proteobacteria,Gammaproteobacteria,Pasteurellales,Pasteurellaceae,Haemophilus.	-0.936384	0.3802	1819370		-0.788033
NC_017453	Proteobacteria	Bacteria,Proteobacteria,Gammaproteobacteria,Thiotrichales,Francisellaceae,Francisella.	-0.104269	0.32255	1892681		-0.918151
NC_017454	Proteobacteria	Bacteria,Proteobacteria,Deltaproteobacteria,Desulfuromonadales,Geobacteraceae,Geobacter.	-0.951178	0.61035	3714272		-0.737446
NC_017455	Firmicutes	Bacteria,Firmicutes,Clostridia,Halanaerobiales,Halanaerobiaceae,Halanaerobium.	0.977445	0.30295	2309262	PC	-0.925719		PC+E1
NC_017456	Actinobacteria	Bacteria,Actinobacteria,Actinobacteridae,Bifidobacteriales,Bifidobacteriaceae,Gardnerella.	-0.955778	0.41225	1726519		-0.907377
NC_017462	Actinobacteria	Bacteria,Actinobacteria,Actinobacteridae,Actinomycetales,Corynebacterineae,Corynebacteriaceae,Corynebacterium.	-0.957003	0.5219	2337628		-0.988853
NC_017464	Ignavibacteria	Bacteria,Ignavibacteria,Ignavibacteria,Ignavibacteriales,Ignavibacteriaceae,Ignavibacterium.	0.981294	0.3394	3658997		-0.846439
NC_017465	Firmicutes	Bacteria,Firmicutes,Bacilli,Lactobacillales,Lactobacillaceae,Lactobacillus.	0.957423	0.5152	2100449		-0.241712
NC_017467	Firmicutes	Bacteria,Firmicutes,Bacilli,Lactobacillales,Lactobacillaceae,Lactobacillus.	0.976617	0.368	2145899		-0.986168
NC_017469	Firmicutes	Bacteria,Firmicutes,Bacilli,Lactobacillales,Lactobacillaceae,Lactobacillus.	0.971708	0.4967	1872918		0.244833
NC_017470	Firmicutes	Bacteria,Firmicutes,Bacilli,Lactobacillales,Lactobacillaceae,Lactobacillus.	0.988981	0.3812	1894401		-0.984566
NC_017473	Firmicutes	Bacteria,Firmicutes,Bacilli,Lactobacillales,Lactobacillaceae,Lactobacillus.	0.664743	0.46365	3039042		-0.993321			Outlier
NC_017474	Firmicutes	Bacteria,Firmicutes,Bacilli,Lactobacillales,Lactobacillaceae,Lactobacillus.	0.729082	0.46345	3069926		-0.991728			Outlier
NC_017477	Firmicutes	Bacteria,Firmicutes,Bacilli,Lactobacillales,Lactobacillaceae,Lactobacillus.	0.97545	0.3478	1966342		-0.928428
NC_017481	Firmicutes	Bacteria,Firmicutes,Bacilli,Lactobacillales,Lactobacillaceae,Lactobacillus.	0.989358	0.3296	1828169	PC	-0.913017	Facultative	PC+E3
NC_017482	Firmicutes	Bacteria,Firmicutes,Bacilli,Lactobacillales,Lactobacillaceae,Lactobacillus.	0.172582	0.4669	3005051		-0.932243			Outlier
NC_017486	Firmicutes	Bacteria,Firmicutes,Bacilli,Lactobacillales,Streptococcaceae,Lactococcus.	0.997005	0.3525	2399458		-0.987291
NC_017490	Firmicutes	Bacteria,Firmicutes,Bacilli,Lactobacillales,Streptococcaceae,Lactococcus.	0.992332	0.38735	1963964		-0.968136
NC_017491	Firmicutes	Bacteria,Firmicutes,Bacilli,Lactobacillales,Lactobacillaceae,Lactobacillus.	-0.178199	0.4676	2960339		-0.962609			Outlier
NC_017492	Firmicutes	Bacteria,Firmicutes,Bacilli,Lactobacillales,Streptococcaceae,Lactococcus.	0.974482	0.35875	2452616		-0.882778
NC_017501	Proteobacteria	Bacteria,Proteobacteria,Betaproteobacteria,Neisseriales,Neisseriaceae,Neisseria.	-0.946362	0.5145	2277550		-0.969322
NC_017502	Tenericutes	Bacteria,Tenericutes,Mollicutes,Mycoplasmataceae,Mycoplasma.	0.907188	0.3147	1012027		0.966293
NC_017503	Tenericutes	Bacteria,Tenericutes,Mollicutes,Mycoplasmataceae,Mycoplasma.	0.951396	0.31245	977612	PC	0.964714	Anaerobe	PC+E3
NC_017504	Tenericutes	Bacteria,Tenericutes,Mollicutes,Mycoplasmataceae,Mycoplasma.	0.843988	0.4	811088		0.976207
NC_017505	Proteobacteria	Bacteria,Proteobacteria,Betaproteobacteria,Neisseriales,Neisseriaceae,Neisseria.	-0.979925	0.5169	2242947		-0.982202
NC_017506	Proteobacteria	Bacteria,Proteobacteria,Gammaproteobacteria,Alteromonadales,Alteromonadaceae,Marinobacter.	-0.993418	0.5715	4421911	DE	-0.988405	Anaerobe	E1+E2
NC_017509	Tenericutes	Bacteria,Tenericutes,Mollicutes,Mycoplasmataceae,Mycoplasma.	0.14328	0.2845	925576		0.96919			Outlier
NC_017511	Proteobacteria	Bacteria,Proteobacteria,Betaproteobacteria,Neisseriales,Neisseriaceae,Neisseria.	-0.768158	0.5256	2154835		-0.842018
NC_017512	Proteobacteria	Bacteria,Proteobacteria,Betaproteobacteria,Neisseriales,Neisseriaceae,Neisseria.	-0.964834	0.51845	2227255		-0.967058
NC_017513	Proteobacteria	Bacteria,Proteobacteria,Betaproteobacteria,Neisseriales,Neisseriaceae,Neisseria.	-0.942371	0.5169	2184862		-0.960346
NC_017514	Proteobacteria	Bacteria,Proteobacteria,Betaproteobacteria,Neisseriales,Neisseriaceae,Neisseria.	-0.958759	0.51435	2223518		-0.97356
NC_017515	Proteobacteria	Bacteria,Proteobacteria,Betaproteobacteria,Neisseriales,Neisseriaceae,Neisseria.	-0.972221	0.51405	2250449		-0.979138
NC_017516	Proteobacteria	Bacteria,Proteobacteria,Betaproteobacteria,Neisseriales,Neisseriaceae,Neisseria.	-0.979458	0.51445	2240883		-0.982582
NC_017517	Proteobacteria	Bacteria,Proteobacteria,Betaproteobacteria,Neisseriales,Neisseriaceae,Neisseria.	-0.939598	0.515	2287777		-0.953988
NC_017518	Proteobacteria	Bacteria,Proteobacteria,Betaproteobacteria,Neisseriales,Neisseriaceae,Neisseria.	-0.957757	0.51295	2248966		-0.97168
NC_017519	Tenericutes	Bacteria,Tenericutes,Mollicutes,Mycoplasmataceae,Mycoplasma.	0.753155	0.25895	829709		0.971148
NC_017520	Tenericutes	Bacteria,Tenericutes,Mollicutes,Mycoplasmataceae,Mycoplasma.	-0.573995	0.38835	1155937	PC	0.655879	Anaerobe	PC+E3	Outlier
NC_017521	Tenericutes	Bacteria,Tenericutes,Mollicutes,Mycoplasmataceae,Mycoplasma.	0.900916	0.2365	1017232		0.562546
NC_017522	Actinobacteria	Bacteria,Actinobacteria,Actinobacteridae,Actinomycetales,Corynebacterineae,Mycobacteriaceae,Mycobacterium,Mycobacteriumtuberculosiscomplex.	-0.987454	0.6559	4405981		-0.9855
NC_017523	Actinobacteria	Bacteria,Actinobacteria,Actinobacteridae,Actinomycetales,Corynebacterineae,Mycobacteriaceae,Mycobacterium,Mycobacteriumtuberculosiscomplex.	-0.986591	0.65615	4398812		-0.984134
NC_017524	Actinobacteria	Bacteria,Actinobacteria,Actinobacteridae,Actinomycetales,Corynebacterineae,Mycobacteriaceae,Mycobacterium,Mycobacteriumtuberculosiscomplex.	-0.984232	0.656	4398525		-0.983635
NC_017528	Actinobacteria	Bacteria,Actinobacteria,Actinobacteridae,Actinomycetales,Corynebacterineae,Mycobacteriaceae,Mycobacterium,Mycobacteriumtuberculosiscomplex.	-0.985735	0.6562	4406587		-0.98411
NC_017529	Firmicutes	Bacteria,Firmicutes,Bacilli,Bacillales,Listeriaceae,Listeria.	0.992329	0.3819	2979198		0.267349
NC_017530	Proteobacteria	Bacteria,Proteobacteria,Gammaproteobacteria,Pseudomonadales,Pseudomonadaceae,Pseudomonas.	-0.99285	0.6173	5731541		-0.988737
NC_017531	Proteobacteria	Bacteria,Proteobacteria,Gammaproteobacteria,Enterobacteriales,Enterobacteriaceae,Pantoea.	-0.264489	0.53755	4555536		-0.950552
NC_017532	Proteobacteria	Bacteria,Proteobacteria,Gammaproteobacteria,Pseudomonadales,Pseudomonadaceae,Pseudomonas.	-0.994857	0.6403	4689946		-0.993403
NC_017534	Actinobacteria	Bacteria,Actinobacteria,Actinobacteridae,Actinomycetales,Propionibacterineae,Propionibacteriaceae,Propionibacterium.	-0.988347	0.60025	2494578		-0.950939
NC_017535	Actinobacteria	Bacteria,Actinobacteria,Actinobacteridae,Actinomycetales,Propionibacterineae,Propionibacteriaceae,Propionibacterium.	-0.986928	0.6001	2560282		-0.945905
NC_017537	Firmicutes	Bacteria,Firmicutes,Bacilli,Bacillales,Listeriaceae,Listeria.	0.992687	0.38185	2976163		0.272974
NC_017538	Proteobacteria	Bacteria,Proteobacteria,Alphaproteobacteria,Rhizobiales,Bradyrhizobiaceae,Oligotropha.	-0.962066	0.625	3539447	DE	-0.93566	Anaerobe	E1+E2
NC_017540	Proteobacteria	Bacteria,Proteobacteria,Gammaproteobacteria,Enterobacteriales,Enterobacteriaceae,Klebsiella.	-0.862245	0.57555	5259571		-0.978706
NC_017542	Firmicutes	Bacteria,Firmicutes,Bacilli,Bacillales,Paenibacillaceae,Paenibacillus.	0.939317	0.45155	5864546		-0.986478
NC_017544	Firmicutes	Bacteria,Firmicutes,Bacilli,Bacillales,Listeriaceae,Listeria.	0.990761	0.38025	2903106		-0.039325
NC_017545	Firmicutes	Bacteria,Firmicutes,Bacilli,Bacillales,Listeriaceae,Listeria.	0.992859	0.3785	3000464		0.019685
NC_017546	Firmicutes	Bacteria,Firmicutes,Bacilli,Bacillales,Listeriaceae,Listeria.	0.98814	0.37955	2973801		0.093172
NC_017547	Firmicutes	Bacteria,Firmicutes,Bacilli,Bacillales,Listeriaceae,Listeria.	0.991628	0.3805	2874431		-0.197501
NC_017548	Proteobacteria	Bacteria,Proteobacteria,Gammaproteobacteria,Pseudomonadales,Pseudomonadaceae,Pseudomonas.	-0.967191	0.665	6327754		-0.970503
NC_017549	Proteobacteria	Bacteria,Proteobacteria,Gammaproteobacteria,Pseudomonadales,Pseudomonadaceae,Pseudomonas.	-0.989517	0.66155	6764661		-0.992621
NC_017550	Actinobacteria	Bacteria,Actinobacteria,Actinobacteridae,Actinomycetales,Propionibacterineae,Propionibacteriaceae,Propionibacterium.	-0.987948	0.6009	2488626	DE	-0.956853	Anaerobe	E1+E2
NC_017551	Spirochaetes	Bacteria,Spirochaetes,Spirochaetales,Leptospiraceae,Leptospira.	-0.935761	0.3502	4349158		-0.931711
NC_017552	Spirochaetes	Bacteria,Spirochaetes,Spirochaetales,Leptospiraceae,Leptospira.	-0.508852	0.3514	359372		-0.090638			Outlier
NC_017554	Proteobacteria	Bacteria,Proteobacteria,Gammaproteobacteria,Enterobacteriales,Enterobacteriaceae,Pantoea.	-0.00874	0.53655	4586378		-0.976557
NC_017560	Proteobacteria	Bacteria,Proteobacteria,Alphaproteobacteria,Rickettsiales,Rickettsiaceae,Rickettsieae,Rickettsia,typhusgroup.	-0.833433	0.2901	1111612		-0.849408
NC_017562	Proteobacteria	Bacteria,Proteobacteria,Gammaproteobacteria,Xanthomonadales,Xanthomonadaceae,Xylella.	-0.996693	0.5176	2491203		-0.823396
NC_017563	Firmicutes	Bacteria,Firmicutes,Bacilli,Lactobacillales,Streptococcaceae,Streptococcus.	-0.696911	0.3905	1831949		-0.93102			Outlier
NC_017564	Proteobacteria	Bacteria,Proteobacteria,Gammaproteobacteria,Enterobacteriales,Enterobacteriaceae,Yersinia.	-0.969157	0.47	4553420		-0.965011
NC_017566	Proteobacteria	Bacteria,Proteobacteria,Gammaproteobacteria,Alteromonadales,Shewanellaceae,Shewanella.	-0.997412	0.44495	4840251		-0.970543
NC_017567	Firmicutes	Bacteria,Firmicutes,Bacilli,Lactobacillales,Streptococcaceae,Streptococcus.	0.812652	0.3949	2159491	PC	-0.976919	Aerobe	PC+E3
NC_017568	Firmicutes	Bacteria,Firmicutes,Bacilli,Bacillales,Staphylococcus.	0.980009	0.37635	2572216	PC	-0.915437	Aerobe	PC+E3
NC_017569	Bacteroidetes	Bacteria,Bacteroidetes,Flavobacteriia,Flavobacteriales,Flavobacteriaceae,Riemerella.	0.00705	0.3501	2166384		-0.862493
NC_017571	Proteobacteria	Bacteria,Proteobacteria,Gammaproteobacteria,Alteromonadales,Shewanellaceae,Shewanella.	-0.990011	0.4619	5066051		-0.917804
NC_017573	Proteobacteria	Bacteria,Proteobacteria,Gammaproteobacteria,Enterobacteriales,Enterobacteriaceae,Serratia.	-0.987118	0.55955	5442549		-0.993177
NC_017574	Proteobacteria	Bacteria,Proteobacteria,Betaproteobacteria,Burkholderiales,Burkholderiaceae,Ralstonia.	-0.722845	0.6666	3481091		-0.921588
NC_017576	Firmicutes	Bacteria,Firmicutes,Bacilli,Lactobacillales,Streptococcaceae,Streptococcus.	0.571518	0.3752	2362241		-0.976384			Outlier
NC_017579	Proteobacteria	Bacteria,Proteobacteria,Gammaproteobacteria,Alteromonadales,Shewanellaceae,Shewanella.	-0.996398	0.4624	5242964		-0.967182
NC_017581	Firmicutes	Bacteria,Firmicutes,Bacilli,Lactobacillales,Streptococcaceae,Streptococcus.	-0.199619	0.3892	1929905		-0.820151			Outlier
NC_017582	Firmicutes	Bacteria,Firmicutes,Bacilli,Lactobacillales,Streptococcaceae,Streptococcus.	-0.641144	0.4164	2167264		-0.981031			Outlier
NC_017583	Spirochaetes	Bacteria,Spirochaetes,Spirochaetales,Spirochaetaceae,Spirochaeta.	-0.945977	0.6092	2560222		-0.980348
NC_017584	Proteobacteria	Bacteria,Proteobacteria,Alphaproteobacteria,Rhodospirillales,Rhodospirillaceae,Rhodospirillum.	-0.978648	0.6545	4352825		-0.98281
NC_017586	Actinobacteria	Bacteria,Actinobacteria,Actinobacteridae,Actinomycetales,Streptomycineae,Streptomycetaceae,Streptomyces.	-0.96565	0.7285	6282967		-0.990714
NC_017587	Deinococcus-Thermus	Bacteria,Deinococcus-Thermus,Deinococci,Thermales,Thermaceae,Thermus.	-0.891197	0.691	1902595		-0.757513
NC_017591	Firmicutes	Bacteria,Firmicutes,Bacilli,Lactobacillales,Streptococcaceae,Streptococcus.	0.870924	0.39655	2142122		-0.981507
NC_017592	Firmicutes	Bacteria,Firmicutes,Bacilli,Lactobacillales,Streptococcaceae,Streptococcus.	0.693558	0.39825	2036867		-0.933497			Outlier
NC_017593	Firmicutes	Bacteria,Firmicutes,Bacilli,Lactobacillales,Streptococcaceae,Streptococcus.	0.711626	0.3963	2093317		-0.94126			Outlier
NC_017594	Firmicutes	Bacteria,Firmicutes,Bacilli,Lactobacillales,Streptococcaceae,Streptococcus.	-0.302234	0.39925	2138805		-0.948813			Outlier
NC_017595	Firmicutes	Bacteria,Firmicutes,Bacilli,Lactobacillales,Streptococcaceae,Streptococcus.	0.40724	0.4007	2210574		-0.862316			Outlier
NC_017596	Firmicutes	Bacteria,Firmicutes,Bacilli,Lactobacillales,Streptococcaceae,Streptococcus.	0.809184	0.38575	1827308		-0.8437
NC_017617	Firmicutes	Bacteria,Firmicutes,Bacilli,Lactobacillales,Streptococcaceae,Streptococcus.	0.786909	0.4144	2038034		-0.992911
NC_017618	Firmicutes	Bacteria,Firmicutes,Bacilli,Lactobacillales,Streptococcaceae,Streptococcus.	0.434283	0.41195	2137435		-0.882726			Outlier
NC_017619	Firmicutes	Bacteria,Firmicutes,Bacilli,Lactobacillales,Streptococcaceae,Streptococcus.	0.947988	0.41205	2096866		-0.994134
NC_017620	Firmicutes	Bacteria,Firmicutes,Bacilli,Lactobacillales,Streptococcaceae,Streptococcus.	0.728851	0.40995	2177656		-0.985543			Outlier
NC_017621	Firmicutes	Bacteria,Firmicutes,Bacilli,Lactobacillales,Streptococcaceae,Streptococcus.	0.678437	0.4135	2183059		-0.910035			Outlier
NC_017622	Firmicutes	Bacteria,Firmicutes,Bacilli,Lactobacillales,Streptococcaceae,Streptococcus.	0.620436	0.41225	2038409		-0.975904			Outlier
NC_017623	Proteobacteria	Bacteria,Proteobacteria,Gammaproteobacteria,Enterobacteriales,Enterobacteriaceae,Salmonella,Salmonellaentericasubsp.entericaserovarHeidelberg.	-0.908601	0.52195	4750465		-0.986998
NC_017625	Proteobacteria	Bacteria,Proteobacteria,Gammaproteobacteria,Enterobacteriales,Enterobacteriaceae,Escherichia.	-0.878199	0.50815	4630707		-0.990698
NC_017626	Proteobacteria	Bacteria,Proteobacteria,Gammaproteobacteria,Enterobacteriales,Enterobacteriaceae,Escherichia.	-0.722956	0.5057	5241977		-0.988563
NC_017628	Proteobacteria	Bacteria,Proteobacteria,Gammaproteobacteria,Enterobacteriales,Enterobacteriaceae,Escherichia.	-0.783881	0.507	5108383		-0.965964
NC_017631	Proteobacteria	Bacteria,Proteobacteria,Gammaproteobacteria,Enterobacteriales,Enterobacteriaceae,Escherichia.	-0.805418	0.50585	5131397		-0.942229
NC_017632	Proteobacteria	Bacteria,Proteobacteria,Gammaproteobacteria,Enterobacteriales,Enterobacteriaceae,Escherichia.	-0.258608	0.50585	4993013		-0.926898
NC_017633	Proteobacteria	Bacteria,Proteobacteria,Gammaproteobacteria,Enterobacteriales,Enterobacteriaceae,Escherichia.	-0.797423	0.50765	5153435		-0.984249
NC_017634	Proteobacteria	Bacteria,Proteobacteria,Gammaproteobacteria,Enterobacteriales,Enterobacteriaceae,Escherichia.	-0.874001	0.50685	4747819		-0.982785
NC_017635	Proteobacteria	Bacteria,Proteobacteria,Gammaproteobacteria,Enterobacteriales,Enterobacteriaceae,Escherichia.	-0.728922	0.5085	4900968		-0.984781
NC_017638	Proteobacteria	Bacteria,Proteobacteria,Gammaproteobacteria,Enterobacteriales,Enterobacteriaceae,Escherichia.	-0.884599	0.5084	4621430		-0.988731
NC_017641	Proteobacteria	Bacteria,Proteobacteria,Gammaproteobacteria,Enterobacteriales,Enterobacteriaceae,Escherichia.	-0.68282	0.5073	5186416		-0.979077
NC_017644	Proteobacteria	Bacteria,Proteobacteria,Gammaproteobacteria,Enterobacteriales,Enterobacteriaceae,Escherichia.	-0.847069	0.51165	4971461		-0.980205
NC_017646	Proteobacteria	Bacteria,Proteobacteria,Gammaproteobacteria,Enterobacteriales,Enterobacteriaceae,Escherichia.	-0.824	0.50575	5313531		-0.988561
NC_017651	Proteobacteria	Bacteria,Proteobacteria,Gammaproteobacteria,Enterobacteriales,Enterobacteriaceae,Escherichia.	-0.862046	0.5056	5038386		-0.978285
NC_017652	Proteobacteria	Bacteria,Proteobacteria,Gammaproteobacteria,Enterobacteriales,Enterobacteriaceae,Escherichia.	-0.862042	0.5056	5038386		-0.978315
NC_017656	Proteobacteria	Bacteria,Proteobacteria,Gammaproteobacteria,Enterobacteriales,Enterobacteriaceae,Escherichia.	-0.798203	0.50465	5263980		-0.96166
NC_017660	Proteobacteria	Bacteria,Proteobacteria,Gammaproteobacteria,Enterobacteriales,Enterobacteriaceae,Escherichia.	-0.767893	0.5078	5021812		-0.98522
NC_017663	Proteobacteria	Bacteria,Proteobacteria,Gammaproteobacteria,Enterobacteriales,Enterobacteriaceae,Escherichia.	-0.733766	0.5089	4935294		-0.957981
NC_017664	Proteobacteria	Bacteria,Proteobacteria,Gammaproteobacteria,Enterobacteriales,Enterobacteriaceae,Escherichia.	-0.735428	0.50855	4897452		-0.98508
NC_017668	Firmicutes	Bacteria,Firmicutes,Bacilli,Bacillales,Bacillaceae,Halobacillus.	0.995313	0.418	4150632	PC	-0.993103	Obligate aerobe	PC+E3
NC_017671	Proteobacteria	Bacteria,Proteobacteria,Gammaproteobacteria,Xanthomonadales,Xanthomonadaceae,Stenotrophomonas,Stenotrophomonasmaltophiliagroup.	-0.877029	0.6676	4769156		-0.974952
NC_017672	Firmicutes	Bacteria,Firmicutes,Bacilli,Bacillales,Paenibacillaceae,Paenibacillus.	0.972413	0.58205	8770140		-0.987192
NC_017673	Firmicutes	Bacteria,Firmicutes,Bacilli,Bacillales,Staphylococcus.	0.964981	0.32945	2715000		-0.340391
NC_017717	Spirochaetes	Bacteria,Spirochaetes,Spirochaetales,Spirochaetaceae,Borrelia,Borreliaburgdorferigroup.	-0.967394	0.28435	905534		0.808788
NC_017728	Firmicutes	Bacteria,Firmicutes,Bacilli,Bacillales,Listeriaceae,Listeria.	0.980794	0.38035	2901562		0.08487
NC_017729	Firmicutes	Bacteria,Firmicutes,Bacilli,Bacillales,Bacillaceae,Bacillus,Bacilluscereusgroup.	0.994864	0.3536	5218947		-0.985966
NC_017730	Actinobacteria	Bacteria,Actinobacteria,Actinobacteridae,Actinomycetales,Corynebacterineae,Corynebacteriaceae,Corynebacterium.	-0.927262	0.52165	2297010		-0.981831
NC_017731	Proteobacteria	Bacteria,Proteobacteria,Gammaproteobacteria,Enterobacteriales,Enterobacteriaceae,Providencia.	-0.701167	0.41265	4402109		-0.97689
NC_017733	Proteobacteria	Bacteria,Proteobacteria,Epsilonproteobacteria,Campylobacterales,Helicobacteraceae,Helicobacter.	0.824358	0.3908	1599280		-0.8933			Outlier
NC_017735	Proteobacteria	Bacteria,Proteobacteria,Epsilonproteobacteria,Campylobacterales,Helicobacteraceae,Helicobacter.	-0.470841	0.35545	1833666		-0.967915
NC_017737	Proteobacteria	Bacteria,Proteobacteria,Epsilonproteobacteria,Campylobacterales,Helicobacteraceae,Helicobacter.	-0.370839	0.34535	1947646		-0.799061
NC_017739	Proteobacteria	Bacteria,Proteobacteria,Epsilonproteobacteria,Campylobacterales,Helicobacteraceae,Helicobacter.	0.6955	0.3878	1665719		-0.793707			Outlier
NC_017740	Proteobacteria	Bacteria,Proteobacteria,Epsilonproteobacteria,Campylobacterales,Helicobacteraceae,Helicobacter.	0.57893	0.38895	1616909		-0.839622			Outlier
NC_017741	Proteobacteria	Bacteria,Proteobacteria,Epsilonproteobacteria,Campylobacterales,Helicobacteraceae,Helicobacter.	0.838152	0.38765	1663456		-0.934698			Outlier
NC_017742	Proteobacteria	Bacteria,Proteobacteria,Epsilonproteobacteria,Campylobacterales,Helicobacteraceae,Helicobacter.	0.770104	0.39025	1660685		-0.559799			Outlier
NC_017743	Firmicutes	Bacteria,Firmicutes,Bacilli,Bacillales,Bacillaceae,Bacillus.	0.991304	0.4393	4120406		-0.925776
NC_017761	Proteobacteria	Bacteria,Proteobacteria,Epsilonproteobacteria,Campylobacterales,Helicobacteraceae,Helicobacter.	-0.383694	0.3865	2078348	DE	-0.720823	Obligate aerobe	E1
NC_017763	Firmicutes	Bacteria,Firmicutes,Bacilli,Bacillales,Staphylococcus.	0.95365	0.3283	2832299		-0.279828
NC_017764	Proteobacteria	Bacteria,Proteobacteria,Gammaproteobacteria,Pasteurellales,Pasteurellaceae,Pasteurella.	-0.872541	0.4029	2378127		-0.986649
NC_017765	Actinobacteria	Bacteria,Actinobacteria,Actinobacteridae,Actinomycetales,Streptomycineae,Streptomycetaceae,Streptomyces.	-0.958286	0.72085	10145833		-0.987486
NC_017768	Firmicutes	Bacteria,Firmicutes,Bacilli,Lactobacillales,Streptococcaceae,Streptococcus.	-0.478407	0.37045	2015626		-0.956487			Outlier
NC_017769	Firmicutes	Bacteria,Firmicutes,Bacilli,Lactobacillales,Streptococcaceae,Streptococcus.	0.807863	0.3976	2145902		-0.956938
NC_017770	Bacteroidetes	Bacteria,Bacteroidetes,Sphingobacteriia,Sphingobacteriales,Sphingobacteriaceae,Solitalea.	0.217543	0.37305	5202069	DE	-0.916227	Aerobe	E1+E2
NC_017790	Deinococcus-Thermus	Bacteria,Deinococcus-Thermus,Deinococci,Deinococcales,Deinococcaceae,Deinococcus.	-0.113288	0.70795	3137147	DE	-0.350361	Facultative	E1	Outlier
NC_017803	Actinobacteria	Bacteria,Actinobacteria,Actinobacteridae,Actinomycetales,Micromonosporineae,Micromonosporaceae,Actinoplanes.	-0.902116	0.7132	9239851	DE	-0.922794	Aerobe	E1+E2
NC_017831	Proteobacteria	Bacteria,Proteobacteria,Betaproteobacteria,Burkholderiales,Burkholderiaceae,Burkholderia,pseudomalleigroup.	-0.834136	0.6781	4092668		-0.975697
NC_017832	Proteobacteria	Bacteria,Proteobacteria,Betaproteobacteria,Burkholderiales,Burkholderiaceae,Burkholderia,pseudomalleigroup.	-0.946122	0.6849	3138747		-0.995699
NC_017834	Actinobacteria	Bacteria,Actinobacteria,Actinobacteridae,Bifidobacteriales,Bifidobacteriaceae,Bifidobacterium.	0.602333	0.60485	1932693		-0.927104			Outlier
NC_017846	Proteobacteria	Bacteria,Proteobacteria,Gammaproteobacteria,Pasteurellales,Pasteurellaceae,Aggregatibacter.	-0.734245	0.443	2309073		-0.641488
NC_017847	Proteobacteria	Bacteria,Proteobacteria,Gammaproteobacteria,Pseudomonadales,Moraxellaceae,Acinetobacter,Acinetobactercalcoaceticus/baumanniicomplex.	0.47841	0.39115	3964912		-0.985531			Outlier
NC_017856	Proteobacteria	Bacteria,Proteobacteria,Gammaproteobacteria,Thiotrichales,Piscirickettsiaceae,Methylophaga.	-0.786661	0.47715	2697465	DE	-0.987984	Aerobe	E1
NC_017857	Proteobacteria	Bacteria,Proteobacteria,Gammaproteobacteria,Thiotrichales,Piscirickettsiaceae,Methylophaga.	-0.027709	0.4477	3137192	DE	-0.946547		E1
NC_017860	Bacteroidetes	Bacteria,Bacteroidetes,Bacteroidia,Bacteroidales,Prevotellaceae,Prevotella.	-0.877882	0.4477	579647		0.519882
NC_017861	Bacteroidetes	Bacteria,Bacteroidetes,Bacteroidia,Bacteroidales,Prevotellaceae,Prevotella.	-0.686831	0.43135	2119790	DE	0.458152	Facultative	E1
NC_017866	Actinobacteria	Bacteria,Actinobacteria,Actinobacteridae,Bifidobacteriales,Bifidobacteriaceae,Bifidobacterium.	0.484237	0.60475	1938595		-0.931111			Outlier
NC_017867	Actinobacteria	Bacteria,Actinobacteria,Actinobacteridae,Bifidobacteriales,Bifidobacteriaceae,Bifidobacterium.	0.483593	0.60475	1938822		-0.93124			Outlier
NC_017904	Actinobacteria	Bacteria,Actinobacteria,Actinobacteridae,Actinomycetales,Corynebacterineae,Mycobacteriaceae,Mycobacterium.	-0.200017	0.67995	5613626		-0.772035
NC_017905	Firmicutes	Bacteria,Firmicutes,Bacilli,Lactobacillales,Streptococcaceae,Streptococcus.	0.978472	0.41625	2171609		-0.968244
NC_017906	Proteobacteria	Bacteria,Proteobacteria,Gammaproteobacteria,Enterobacteriales,Enterobacteriaceae,Escherichia.	-0.640761	0.50505	5386223		-0.971913
NC_017909	Proteobacteria	Bacteria,Proteobacteria,Gammaproteobacteria,Thiotrichales,Francisellaceae,Francisella.	-0.817831	0.32335	1847202		-0.982068
NC_017910	Proteobacteria	Bacteria,Proteobacteria,Gammaproteobacteria,Enterobacteriales,Enterobacteriaceae,Escherichia.	-0.945643	0.56505	4158725		-0.990281
NC_017911	Proteobacteria	Bacteria,Proteobacteria,Gammaproteobacteria,Pseudomonadales,Pseudomonadaceae,Pseudomonas.	-0.896996	0.6003	5962570		-0.708408
NC_017912	Firmicutes	Bacteria,Firmicutes,Bacilli,Bacillales,Bacillaceae,Bacillus.	0.986777	0.45845	4238624		-0.283127
NC_017920	Proteobacteria	Bacteria,Proteobacteria,Betaproteobacteria,Burkholderiales,Burkholderiaceae,Burkholderia.	-0.664972	0.67295	3145156		-0.977178
NC_017921	Proteobacteria	Bacteria,Proteobacteria,Betaproteobacteria,Burkholderiales,Burkholderiaceae,Burkholderia.	-0.480441	0.67165	2356985		-0.946935
NC_017922	Proteobacteria	Bacteria,Proteobacteria,Betaproteobacteria,Burkholderiales,Burkholderiaceae,Burkholderia.	-0.008243	0.6736	1082410		-0.959864
NC_017924	Bacteroidetes	Bacteria,Bacteroidetes,Flavobacteriia,Flavobacteriales,Blattabacteriaceae,Blattabacterium.	0.232302	0.26055	629165	DE	-0.582015	Facultative	E1
NC_017926	Proteobacteria	Bacteria,Proteobacteria,Epsilonproteobacteria,Campylobacterales,Helicobacteraceae,Helicobacter.	0.879181	0.38655	1634138		-0.952629			Outlier
NC_017927	Firmicutes	Bacteria,Firmicutes,Bacilli,Lactobacillales,Streptococcaceae,Streptococcus.	-0.825259	0.3908	1848520		-0.967562			Outlier
NC_017933	Proteobacteria	Bacteria,Proteobacteria,Gammaproteobacteria,Enterobacteriales,Enterobacteriaceae,Cronobacter.	0.315702	0.57115	4268675		-0.967055			Outlier
NC_017934	Thermotogae	Bacteria,Thermotogae,Thermotogales,Thermotogaceae,Mesotoga.	-0.410492	0.44515	2974229	PC	-0.304324	Facultative	PC+E3
NC_017945	Actinobacteria	Bacteria,Actinobacteria,Actinobacteridae,Actinomycetales,Corynebacterineae,Corynebacteriaceae,Corynebacterium.	-0.93418	0.5215	2314404		-0.981731
NC_017949	Firmicutes	Bacteria,Firmicutes,Bacilli,Lactobacillales,Streptococcaceae,Lactococcus.	0.992993	0.3574	2530294		-0.967719
NC_017950	Firmicutes	Bacteria,Firmicutes,Bacilli,Lactobacillales,Streptococcaceae,Streptococcus.	0.808087	0.41415	2034321		-0.979749
NC_017951	Chlamydiae	Bacteria,Chlamydiae,Chlamydiales,Chlamydiaceae,Chlamydia/Chlamydophilagroup,Chlamydia.	-0.922597	0.41315	1042736		-0.973945
NC_017952	Chlamydiae	Bacteria,Chlamydiae,Chlamydiales,Chlamydiaceae,Chlamydia/Chlamydophilagroup,Chlamydia.	-0.923653	0.41305	1042903		-0.974783
NC_017953	Chlamydiae	Bacteria,Chlamydiae,Chlamydiales,Chlamydiaceae,Chlamydia/Chlamydophilagroup,Chlamydia.	-0.92303	0.41315	1042743		-0.974211
NC_017955	Actinobacteria	Bacteria,Actinobacteria,Actinobacteridae,Actinomycetales,Frankineae,Geodermatophilaceae,Modestobacter.	-0.891945	0.7414	5575517	DE	-0.929213	Facultative	E1+E2
NC_017956	Proteobacteria	Bacteria,Proteobacteria,Alphaproteobacteria,Rhodospirillales,Rhodospirillaceae,Tistrella.	-0.915989	0.68155	3919492	DE	-0.957393	Facultative	E1+E2+E2
NC_017960	Firmicutes	Bacteria,Firmicutes,Bacilli,Lactobacillales,Enterococcaceae,Enterococcus.	0.986056	0.38155	2698137		0.042141
NC_017964	Proteobacteria	Bacteria,Proteobacteria,Betaproteobacteria,Burkholderiales,Alcaligenaceae.	-0.977413	0.5489	4365995	DE	-0.975751	Facultative	E1+E2
NC_017986	Proteobacteria	Bacteria,Proteobacteria,Gammaproteobacteria,Pseudomonadales,Pseudomonadaceae,Pseudomonas.	-0.991687	0.61775	6085449		-0.990011
NC_017999	Actinobacteria	Bacteria,Actinobacteria,Actinobacteridae,Bifidobacteriales,Bifidobacteriaceae,Bifidobacterium.	0.851132	0.62665	2223664		-0.868699			Outlier
NC_018000	Proteobacteria	Bacteria,Proteobacteria,Alphaproteobacteria,Rhizobiales,Rhizobiaceae,Sinorhizobium/Ensifergroup,Sinorhizobium.	-0.741065	0.622	6476459		-0.816434
NC_018002	Proteobacteria	Bacteria,Proteobacteria,Epsilonproteobacteria,Campylobacterales,Campylobacteraceae,Sulfurospirillum.	-0.715437	0.3882	2510109		-0.879638
NC_018010	Bacteroidetes	Bacteria,Bacteroidetes,Cytophagia,Cytophagales,Cyclobacteriaceae,Belliella.	-0.350788	0.36825	4196595	DE	-0.849756		E1+E2
NC_018011	Bacteroidetes	Bacteria,Bacteroidetes,Bacteroidia,Bacteroidales,Rikenellaceae,Alistipes.	-0.967314	0.56645	3734239	DE	-0.673913	Aerobe	E1
NC_018012	Proteobacteria	Bacteria,Proteobacteria,Gammaproteobacteria,Chromatiales,Chromatiaceae,Thiocystis.	-0.954407	0.6261	5017071	DE	-0.755185		E1
NC_018013	Bacteroidetes	Bacteria,Bacteroidetes,Flavobacteriia,Flavobacteriales,Flavobacteriaceae,Aequorivita.	0.161675	0.35985	3520671	DE	-0.351395		E1+E2+E2
NC_018014	Acidobacteria	Bacteria,Acidobacteria,Acidobacteriales,Acidobacteriaceae,Terriglobus.	-0.951181	0.60345	5227858	DE	-0.976049	Aerobe	E1+E2
NC_018016	Bacteroidetes	Bacteria,Bacteroidetes,Flavobacteriia,Flavobacteriales,Flavobacteriaceae,Ornithobacterium.	0.620236	0.37095	2399175	DE	-0.420729	Anaerobe	E1
NC_018017	Firmicutes	Bacteria,Firmicutes,Clostridia,Clostridiales,Peptococcaceae,Desulfitobacterium.	0.981327	0.44975	4321753	PC	-0.992757	Facultative	PC+E1
NC_018018	Bacteroidetes	Bacteria,Bacteroidetes,Cytophagia,Cytophagales,Cytophagaceae,Flexibacter.	-0.067833	0.3067	4919337	DE	-0.542561	Aerobe	E1
NC_018019	Actinobacteria	Bacteria,Actinobacteria,Actinobacteridae,Actinomycetales,Corynebacterineae,Corynebacteriaceae,Corynebacterium.	-0.934499	0.5218	2293464		-0.982005
NC_018020	Spirochaetes	Bacteria,Spirochaetes,Spirochaetales,Leptospiraceae,Turneriella.	-0.920909	0.5366	4384015	DE	-0.220127	Aerobe	E1
NC_018024	Synergistetes	Bacteria,Synergistetes,Synergistia,Synergistales,Synergistaceae,Anaerobaculum.	0.456941	0.48235	2160700		-0.8984
NC_018025	Proteobacteria	Bacteria,Proteobacteria,Deltaproteobacteria,Syntrophobacterales,Syntrophaceae,Desulfomonile.	0.674648	0.488	6500104	DE	-0.280909	Aerobe	E1	Outlier
NC_018027	Actinobacteria	Bacteria,Actinobacteria,Actinobacteridae,Actinomycetales,Corynebacterineae,Mycobacteriaceae,Mycobacterium.	-0.07379	0.68685	5583723		-0.8602
NC_018028	Proteobacteria	Bacteria,Proteobacteria,Gammaproteobacteria,Pseudomonadales,Pseudomonadaceae,Pseudomonas.	-0.98695	0.62675	4709064		-0.971668
NC_018065	Firmicutes	Bacteria,Firmicutes,Bacilli,Bacillales,Planococcaceae,Solibacillus.	0.997394	0.3862	3969327	PC	-0.949444		PC+E3
NC_018068	Firmicutes	Bacteria,Firmicutes,Clostridia,Clostridiales,Peptococcaceae,Desulfosporosinus.	0.95724	0.4217	4926837	PC	-0.989279	Obligate aerobe	PC+E1
NC_018073	Firmicutes	Bacteria,Firmicutes,Bacilli,Lactobacillales,Streptococcaceae,Streptococcus,Streptococcusanginosusgroup.	0.898191	0.3771	1933610	PC	-0.981868	Facultative	PC+E3
[truncated: 192 more rows]
